# Supplementary material for: Unaddressed non-energy use in the chemical industry can undermine fossil fuels phase-out
Source: Nat Commun. 2024 Sep 14;15:8050. doi: 10.1038/s41467-024-52434-y (PMC11401860; doi:10.1038/s41467-024-52434-y)
Supplement: Supplementary file 3 — Source Data [file 41467_2024_52434_MOESM3_ESM.xlsx]

## Sheet: fig 1a
model	scenario	region	variable	unit	2010	2015	2020	2025	2030	2035	2040	2045	2050	2060	2070	2080	2090	2100
COFFEE 1.5	IND_1p5C	World	Emissions|CO2	Mt CO2/yr	36453.8	39885.5	39021.8	32667.9	18087.4	10528.7	5412.86	1388.49	25.792	39.6941	52.2722	58.7313	60.6332	64.0433
COFFEE 1.5	IND_1p5C_MNEToff	World	Emissions|CO2	Mt CO2/yr	36453.8	39885.5	39021.8	32668.4	18018.6	10488.5	5429.99	1500.68	24.7117	38.5895	51.6176	58.7183	61.2748	65.0583
COFFEE 1.5	IND_1p5C_PBIO	World	Emissions|CO2	Mt CO2/yr	36453.8	39885.5	39021.8	32720	13892.5	7432.48	5719.81	3604.88	3139.56	301.796	74.2404	91.7925	108.487	108.362
COFFEE 1.5	IND_1p5C_all	World	Emissions|CO2	Mt CO2/yr	36453.8	39885.5	39021.8	32744.9	12326.7	7906.6	6625.14	3987.28	3214.5	173.783	72.3222	90.5962	107.291	108.176
COFFEE 1.5	IND_1p5C_gCCS	World	Emissions|CO2	Mt CO2/yr	36453.8	39885.5	39021.8	32686.4	16045.9	9966.57	6391.84	2618.28	411.724	29.8093	38.3485	48.7064	55.7199	52.7823
COFFEE 1.5	NPi	World	Emissions|CO2	Mt CO2/yr	36453.8	39885.5	39021.8	38169.3	40283.7	34948.6	34534	32252.5	31010	32673.2	33306.6	34226.2	35349.5	37176

## Sheet: fig 1b
model	scenario	region	variable	unit	2010	2015	2020	2025	2030	2035	2040	2045	2050	2060	2070	2080	2090	2100
COFFEE 1.5	NPi	World	%NE in total FF final energy	%	0.128421	0.134139	0.13688	0.139908	0.139873	0.147944	0.154338	0.175659	0.187652	0.212802	0.23459	0.250612	0.266258	0.289393
COFFEE 1.5	IND_1p5C	World	%NE in total FF final energy	%	0.128421	0.134139	0.13688	0.146624	0.167253	0.21081	0.273655	0.313383	0.341836	0.341118	0.352131	0.351496	0.375097	0.396969
COFFEE 1.5	IND_1p5C_MNEToff	World	%NE in total FF final energy	%	0.128421	0.134139	0.13688	0.146727	0.171221	0.22095	0.2956	0.352347	0.379896	0.383712	0.369052	0.370777	0.391653	0.433647
COFFEE 1.5	IND_1p5C_gCCS	World	%NE in total FF final energy	%	0.128421	0.134139	0.13688	0.149096	0.17742	0.239565	0.302718	0.337585	0.366469	0.400463	0.404016	0.401149	0.439467	0.48856
COFFEE 1.5	IND_1p5C_PBIO	World	%NE in total FF final energy	%	0.128421	0.134139	0.13688	0.151962	0.189062	0.255927	0.274735	0.28339	0.29535	0.342455	0.393273	0.435018	0.497204	0.575846
COFFEE 1.5	IND_1p5C_all	World	%NE in total FF final energy	%	0.128421	0.134139	0.13688	0.163407	0.215778	0.297403	0.327957	0.345134	0.348647	0.392887	0.435976	0.480838	0.535637	0.591782
COFFEE 1.5	IND_1p5C	World	Final Energy|Gases	EJ/yr	53.3329	62.9962	67.0749	69.7593	78.4304	58.7564	48.3434	41.2976	38.397	42.8108	46.7281	52.6931	53.2052	52.3951
COFFEE 1.5	IND_1p5C	World	Final Energy|Solids|Coal	EJ/yr	35.3728	43.9326	45.407	43.0461	16.2238	7.05514	3.40486	2.29355	1.46372	5.79683	9.34483	9.58322	9.6454	8.27889
COFFEE 1.5	IND_1p5C_MNEToff	World	Final Energy|Gases	EJ/yr	53.3329	62.9962	67.0749	69.3795	78.1216	58.6301	47.87	40.8958	37.4131	42.1374	45.7013	50.5651	50.3252	48.7227
COFFEE 1.5	IND_1p5C_MNEToff	World	Final Energy|Solids|Coal	EJ/yr	35.3728	43.9326	45.407	42.9805	15.6322	5.76579	3.46186	2.29986	1.46715	5.32006	9.27396	9.49529	9.45966	7.77083
COFFEE 1.5	IND_1p5C_PBIO	World	Final Energy|Gases	EJ/yr	53.3329	62.9962	67.0749	71.3065	67.357	49.7724	57.5174	55.3315	54.4205	42.9215	38.3996	28.9776	25.5888	8.82366
COFFEE 1.5	IND_1p5C_PBIO	World	Final Energy|Solids|Coal	EJ/yr	35.3728	43.9326	45.407	44.3074	4.88386	3.51339	3.16581	2.40084	2.31995	2.78017	3.44038	2.97997	1.43329	1.5954
COFFEE 1.5	IND_1p5C_all	World	Final Energy|Gases	EJ/yr	53.3329	62.9962	67.0749	67.5629	62.1621	40.8147	46.3402	43.2624	44.6715	38.413	38.2995	29.1892	25.0775	8.99022
COFFEE 1.5	IND_1p5C_all	World	Final Energy|Solids|Coal	EJ/yr	35.3728	43.9326	45.407	44.1844	4.89441	2.49867	1.48383	0.978366	0.279987	0.279502	1.66387	1.54995	1.34323	1.55314
COFFEE 1.5	IND_1p5C_gCCS	World	Final Energy|Gases	EJ/yr	53.3329	62.9962	67.0749	68.3814	72.7854	51.1299	45.246	39.9041	35.8817	36.7955	38.236	41.1428	39.9118	36.3619
COFFEE 1.5	IND_1p5C_gCCS	World	Final Energy|Solids|Coal	EJ/yr	35.3728	43.9326	45.407	43.5463	7.91058	5.48326	2.22885	0.980991	0.546235	1.92418	5.18205	6.38906	6.2372	2.65398
COFFEE 1.5	NPi	World	Final Energy|Gases	EJ/yr	53.3329	62.9962	67.0749	77.3074	96.0299	94.6418	101.677	100.968	96.6722	90.4291	87.279	84.2214	81.1907	71.6405
COFFEE 1.5	NPi	World	Final Energy|Solids|Coal	EJ/yr	35.3728	43.9326	45.407	46.19	48.1702	50.9258	50.4993	48.217	47.1912	49.6997	49.4947	50.8904	52.5999	54.5148
COFFEE 1.5	IND_1p5C	World	Final Energy|Liquids|Fossil	EJ/yr	126.809	140.342	143.011	145.188	132.914	117.959	89.1654	75.1821	68.9033	70.087	77.633	86.6973	94.4301	100.227
COFFEE 1.5	IND_1p5C_MNEToff	World	Final Energy|Liquids|Fossil	EJ/yr	126.809	140.342	143.011	145.285	133.281	119.63	92.581	79.4133	75.592	71.6804	78.6757	87.4961	95.1284	99.4597
COFFEE 1.5	IND_1p5C_PBIO	World	Final Energy|Liquids|Fossil	EJ/yr	126.809	140.342	143.011	133.995	128.767	97.2949	86.7885	89.2346	85.4717	88.7529	87.9684	96.6124	101.549	108.72
COFFEE 1.5	IND_1p5C_all	World	Final Energy|Liquids|Fossil	EJ/yr	126.809	140.342	143.011	122.491	111.819	91.5476	82.4194	83.5201	83.5641	84.0601	86.9304	96.9466	102.254	110.855
COFFEE 1.5	IND_1p5C_gCCS	World	Final Energy|Liquids|Fossil	EJ/yr	126.809	140.342	143.011	141.944	132.593	104.855	77.2913	65.2951	57.024	61.3933	66.2087	77.1173	80.6423	82.2843
COFFEE 1.5	NPi	World	Final Energy|Liquids|Fossil	EJ/yr	126.809	140.342	143.011	153.186	156.664	156.881	156.289	140.446	141.638	141.644	140.866	146.789	156.567	168.286

## Sheet: fig2a
model	scenario	region	variable	unit	2010	2015	2020	2025	2030	2035	2040	2045	2050	2060	2070	2080	2090	2100
COFFEE 1.5	IND_1p5C	World	Final Energy|Non-Energy Use|Chemicals|Gases|Biomass	EJ/yr	0	0	0	0	0.0549897	0	0	0	0	0	0	0	0.0449106	0
COFFEE 1.5	IND_1p5C	World	Final Energy|Non-Energy Use|Chemicals|Gases|Fossil	EJ/yr	5.90446	6.36057	7.40394	11.0438	12.9077	11.5051	9.60543	6.85227	4.3288	4.06938	6.08721	7.8619	9.94884	11.4792
COFFEE 1.5	IND_1p5C	World	Final Energy|Non-Energy Use|Chemicals|Hydrogen	EJ/yr	0	0	0	0	0.011279	0.0102955	0.011279	0.0156481	0	0	0	0	0	0
COFFEE 1.5	IND_1p5C	World	Final Energy|Non-Energy Use|Chemicals|Liquids|Biomass	EJ/yr	0.0178506	0.0191894	0.0147267	0.0918552	0.931823	2.15592	4.00675	6.14329	6.68573	4.54395	2.21591	2.08378	1.07911	2.37833
COFFEE 1.5	IND_1p5C	World	Final Energy|Non-Energy Use|Chemicals|Liquids|Fossil	EJ/yr	7.72973	8.03459	6.35339	5.86163	7.34564	8.0833	8.56308	8.54569	9.46501	9.96133	11.7678	12.5778	14.015	14.2395
COFFEE 1.5	IND_1p5C	World	Final Energy|Non-Energy Use|Chemicals|Solids|Biomass	EJ/yr	0	0	0	0.208279	2.05366	4.48936	7.3732	11.7799	15.7244	20.1492	21.0805	21.6707	21.9784	25.294
COFFEE 1.5	IND_1p5C	World	Final Energy|Non-Energy Use|Chemicals|Solids|Coal	EJ/yr	2.28092	4.54009	6.24984	4.51234	0.038205	0.139175	0.271318	0.582783	1.19665	2.22057	2.79542	3.22389	3.98627	4.5054
COFFEE 1.5	IND_1p5C	World	Final Energy|Non-Energy Use|Chemicals|Waste	EJ/yr	0	0	0	0	0	0	0	0	0	0	0	0	0	0
COFFEE 1.5	IND_1p5C_MNEToff	World	Final Energy|Non-Energy Use|Chemicals|Gases|Biomass	EJ/yr	0	0	0	0	0	0	0	0	0	0	0.0743742	0.053733	0	0
COFFEE 1.5	IND_1p5C_MNEToff	World	Final Energy|Non-Energy Use|Chemicals|Gases|Fossil	EJ/yr	5.90446	6.36057	7.40394	11.2534	13.052	11.9747	10.7901	8.06629	5.91803	5.59669	6.66023	8.73145	10.8013	13.3438
COFFEE 1.5	IND_1p5C_MNEToff	World	Final Energy|Non-Energy Use|Chemicals|Hydrogen	EJ/yr	0	0	0	0	0.011279	0.0098742	0.011279	0	0	0	0	0	0	0
COFFEE 1.5	IND_1p5C_MNEToff	World	Final Energy|Non-Energy Use|Chemicals|Liquids|Biomass	EJ/yr	0.0178506	0.0191894	0.0147267	0.0918552	0.190691	0.296004	0.525049	0.731129	0.959162	0.71938	0.965406	0.81928	0.588053	0.617176
COFFEE 1.5	IND_1p5C_MNEToff	World	Final Energy|Non-Energy Use|Chemicals|Liquids|Fossil	EJ/yr	7.72973	8.03459	6.35339	5.66894	7.98901	9.52268	11.3321	13.2254	14.2814	13.6685	13.5007	14.0452	15.0961	16.06
COFFEE 1.5	IND_1p5C_MNEToff	World	Final Energy|Non-Energy Use|Chemicals|Solids|Biomass	EJ/yr	0	0	0	0.208279	2.04168	4.2289	6.53356	9.47542	12.7885	17.2715	19.6055	20.7485	20.9234	22.2063
COFFEE 1.5	IND_1p5C_MNEToff	World	Final Energy|Non-Energy Use|Chemicals|Solids|Coal	EJ/yr	2.28092	4.54009	6.24984	4.47095	0.0624706	0.149985	0.29642	0.668439	1.09909	2.21182	2.73155	3.23395	3.72943	4.57643
COFFEE 1.5	IND_1p5C_MNEToff	World	Final Energy|Non-Energy Use|Chemicals|Waste	EJ/yr	0	0	0	0	0	0	0	0	0	0	0	0	0	0
COFFEE 1.5	IND_1p5C_PBIO	World	Final Energy|Non-Energy Use|Chemicals|Gases|Biomass	EJ/yr	0	0	0	0	0.0562627	0.0619045	0.106573	0.0651818	0	0	0	0.0918854	0.183352	0.314505
COFFEE 1.5	IND_1p5C_PBIO	World	Final Energy|Non-Energy Use|Chemicals|Gases|Fossil	EJ/yr	5.90446	6.36057	7.40394	10.6039	12.7473	11.2757	8.98686	6.39654	3.8795	2.14446	2.33362	2.89755	5.16886	7.61303
COFFEE 1.5	IND_1p5C_PBIO	World	Final Energy|Non-Energy Use|Chemicals|Hydrogen	EJ/yr	0	0	0	0	0.0225579	0.0215507	0.0725546	0.207343	0.301974	0.853693	0.00867775	0	0.0233663	4.68546
COFFEE 1.5	IND_1p5C_PBIO	World	Final Energy|Non-Energy Use|Chemicals|Liquids|Biomass	EJ/yr	0.0178506	0.0191894	0.0147267	0.0961251	0.92362	2.29538	2.00241	2.63383	4.0548	5.23878	4.59741	4.80776	4.83347	5.8755
COFFEE 1.5	IND_1p5C_PBIO	World	Final Energy|Non-Energy Use|Chemicals|Liquids|Fossil	EJ/yr	7.72973	8.03459	6.35339	6.43172	7.29475	8.03407	11.1174	13.431	14.4138	15.4789	16.8107	18.2927	19.8252	17.2333
COFFEE 1.5	IND_1p5C_PBIO	World	Final Energy|Non-Energy Use|Chemicals|Solids|Biomass	EJ/yr	0	0	0	0.193044	2.13438	4.46099	5.55185	7.68964	9.10564	7.92661	10.8016	12.3561	10.4653	4.80965
COFFEE 1.5	IND_1p5C_PBIO	World	Final Energy|Non-Energy Use|Chemicals|Solids|Coal	EJ/yr	2.28092	4.54009	6.24984	4.4854	0.191072	0.214822	0.289447	0.580619	1.51999	4.18375	5.47414	6.04001	7.88657	10.1108
COFFEE 1.5	IND_1p5C_PBIO	World	Final Energy|Non-Energy Use|Chemicals|Waste	EJ/yr	0	0	0	0	0	0	0	0	0	0	0	0	0	0
COFFEE 1.5	IND_1p5C_all	World	Final Energy|Non-Energy Use|Chemicals|Gases|Biomass	EJ/yr	0	0	0	0	0	0	0	0	0	0	0	0	0	0.224548
COFFEE 1.5	IND_1p5C_all	World	Final Energy|Non-Energy Use|Chemicals|Gases|Fossil	EJ/yr	5.90446	6.36057	7.40394	10.2415	12.8045	11.2537	11.216	8.62972	7.27867	7.81838	7.89168	9.36581	12.14	15.3536
COFFEE 1.5	IND_1p5C_all	World	Final Energy|Non-Energy Use|Chemicals|Hydrogen	EJ/yr	0	0	0	0	0.0225579	0.135348	0.473546	0.832429	1.43889	1.96375	0.000879761	0	0.157124	5.64691
COFFEE 1.5	IND_1p5C_all	World	Final Energy|Non-Energy Use|Chemicals|Liquids|Biomass	EJ/yr	0.0178506	0.0191894	0.0147267	0.0959875	0.358148	0.576114	0.471609	0.511215	0.513738	0.435021	0.130579	0.270952	0.178891	0.178891
COFFEE 1.5	IND_1p5C_all	World	Final Energy|Non-Energy Use|Chemicals|Liquids|Fossil	EJ/yr	7.72973	8.03459	6.35339	6.96355	8.02302	9.74399	11.3021	13.4376	14.4868	14.7709	16.0635	17.5851	18.5712	16.2281
COFFEE 1.5	IND_1p5C_all	World	Final Energy|Non-Energy Use|Chemicals|Solids|Biomass	EJ/yr	0	0	0	0.150309	2.13335	3.7794	2.98582	4.01236	5.56296	5.62965	12.0664	13.553	12.6917	6.20672
COFFEE 1.5	IND_1p5C_all	World	Final Energy|Non-Energy Use|Chemicals|Solids|Coal	EJ/yr	2.28092	4.54009	6.24984	4.6608	0	0.0972316	0.0741467	0.786565	0.852068	1.40108	4.93572	5.74525	7.16638	6.6114
COFFEE 1.5	IND_1p5C_all	World	Final Energy|Non-Energy Use|Chemicals|Waste	EJ/yr	0	0	0	0	0	0	0	0	0	0	0	0	0	0
COFFEE 1.5	IND_1p5C_gCCS	World	Final Energy|Non-Energy Use|Chemicals|Gases|Biomass	EJ/yr	0	0	0	0	0.0536273	0	0.0187726	0.155273	0.442621	0.152665	0.122819	0.0666013	0.0986391	0.260092
COFFEE 1.5	IND_1p5C_gCCS	World	Final Energy|Non-Energy Use|Chemicals|Gases|Fossil	EJ/yr	5.90446	6.36057	7.40394	11.0685	12.7777	11.3165	8.76463	6.02377	3.40067	3.32702	4.58063	5.59494	7.2317	9.12477
COFFEE 1.5	IND_1p5C_gCCS	World	Final Energy|Non-Energy Use|Chemicals|Hydrogen	EJ/yr	0	0	0	0	0.0225579	0.0451159	0.325236	0.664143	0.764699	0	0	0	0.0119677	0
COFFEE 1.5	IND_1p5C_gCCS	World	Final Energy|Non-Energy Use|Chemicals|Liquids|Biomass	EJ/yr	0.0178506	0.0191894	0.0147267	0.0955721	0.92117	2.14082	4.39565	6.73753	8.46259	6.15936	5.35295	4.59963	3.38724	5.5022
COFFEE 1.5	IND_1p5C_gCCS	World	Final Energy|Non-Energy Use|Chemicals|Liquids|Fossil	EJ/yr	7.72973	8.03459	6.35339	5.9527	7.29423	8.28697	8.54163	7.92559	7.34269	10.5291	10.9242	13.0298	14.7693	14.0869
COFFEE 1.5	IND_1p5C_gCCS	World	Final Energy|Non-Energy Use|Chemicals|Solids|Biomass	EJ/yr	0	0	0	0.192568	2.14291	4.2418	6.41764	10.2823	16.0023	18.4588	19.5174	18.5909	20.84	23.7398
COFFEE 1.5	IND_1p5C_gCCS	World	Final Energy|Non-Energy Use|Chemicals|Solids|Coal	EJ/yr	2.28092	4.54009	6.24984	4.41979	0	0.0654975	0.340744	0.654712	1.31486	1.9978	2.3545	2.67808	2.67434	2.40234
COFFEE 1.5	IND_1p5C_gCCS	World	Final Energy|Non-Energy Use|Chemicals|Waste	EJ/yr	0	0	0	0	0	0	0	0	0	0	0	0	0	0
COFFEE 1.5	NPi	World	Final Energy|Non-Energy Use|Chemicals|Gases|Biomass	EJ/yr	0	0	0	0	0.0848969	0.185527	0.22914	0.227491	0.168364	0.160463	0.310567	0.371285	0.535178	0.849133
COFFEE 1.5	NPi	World	Final Energy|Non-Energy Use|Chemicals|Gases|Fossil	EJ/yr	5.90446	6.36057	7.40394	9.37293	11.0211	11.9143	13.5315	13.7326	14.2839	13.5443	14.8996	16.7147	19.0963	21.7185
COFFEE 1.5	NPi	World	Final Energy|Non-Energy Use|Chemicals|Hydrogen	EJ/yr	0	0	0	0	0	0	0	0	0	0	0	0	0	0
COFFEE 1.5	NPi	World	Final Energy|Non-Energy Use|Chemicals|Liquids|Biomass	EJ/yr	0.0178506	0.0191894	0.0147267	0.0918552	0.151999	0.291697	0.194982	0.115222	0.141951	0.0890564	0.219366	0.38226	0.483522	1.23691
COFFEE 1.5	NPi	World	Final Energy|Non-Energy Use|Chemicals|Liquids|Fossil	EJ/yr	7.72973	8.03459	6.35339	5.0809	5.18067	4.98807	5.72347	7.79553	9.24449	13.693	14.6368	15.1206	15.3792	16.1386
COFFEE 1.5	NPi	World	Final Energy|Non-Energy Use|Chemicals|Solids|Biomass	EJ/yr	0	0	0	0	0	0	0	0	0	0	0	0	0	0.353015
COFFEE 1.5	NPi	World	Final Energy|Non-Energy Use|Chemicals|Solids|Coal	EJ/yr	2.28092	4.54009	6.24984	7.84605	8.11115	8.82997	8.23099	8.10756	7.85746	8.48693	9.16341	10.1125	11.7895	13.7035
COFFEE 1.5	NPi	World	Final Energy|Non-Energy Use|Chemicals|Waste	EJ/yr	0	0	0	0	0	0	0	0	0	0	0	0	0	0

## Sheet: fig2b
model	scenario	region	variable	unit	2010	2015	2020	2025	2030	2035	2040	2045	2050	2060	2070	2080	2090	2100
COFFEE 1.5	IND_1p5C	World	Final Energy|Non-Energy Use|Other|CO2|Mass	Mt/yr	0	0	0	0	1.375	8.9375	27.9825	65.1931	123.089	240.295	340.852	419.079	419.379	414.614
COFFEE 1.5	IND_1p5C_MNEToff	World	Final Energy|Non-Energy Use|Other|CO2|Mass	Mt/yr	0	0	0	0	1.375	8.9375	27.9838	65.933	129.983	264.014	367.715	423.366	405.143	411.517
COFFEE 1.5	IND_1p5C_PBIO	World	Final Energy|Non-Energy Use|Other|CO2|Mass	Mt/yr	0	0	0	0	1.375	8.9375	26.0949	68.2871	117.012	142.139	152.703	189.728	158.103	328.816
COFFEE 1.5	IND_1p5C_all	World	Final Energy|Non-Energy Use|Other|CO2|Mass	Mt/yr	0	0	0	0	1.375	8.9375	28.8646	68.5261	129.701	168.517	189.458	212.706	194.596	385.071
COFFEE 1.5	IND_1p5C_gCCS	World	Final Energy|Non-Energy Use|Other|CO2|Mass	Mt/yr	0	0	0	0	1.375	6.1875	26.9459	59.9931	90.0211	125.631	243.791	311.95	325.198	311.288
COFFEE 1.5	NPi	World	Final Energy|Non-Energy Use|Other|CO2|Mass	Mt/yr	0	0	0	0	0	0	0	0	0	0	0	0	0	0
COFFEE 1.5	IND_1p5C	World	Final Energy|Non-Energy Use|Chemicals|Gases|Biomass|Mass	Mt/yr	0	0	0	0	0.999822	0	0	0	0	0	0	0	0.816565	0
COFFEE 1.5	IND_1p5C	World	Final Energy|Non-Energy Use|Chemicals|Gases|Fossil|Mass	Mt/yr	107.354	115.647	134.617	200.796	234.686	209.185	174.644	124.587	78.7055	73.9887	110.677	142.944	180.888	208.713
COFFEE 1.5	IND_1p5C	World	Final Energy|Non-Energy Use|Chemicals|Hydrogen|Mass	Mt/yr	0	0	0	0	9.39914e-05	8.57962e-05	9.39914e-05	0.000130401	0	0	0	0	0	0
COFFEE 1.5	IND_1p5C	World	Final Energy|Non-Energy Use|Chemicals|Liquids|Biomass|Mass	Mt/yr	0.661132	0.710717	0.545434	3.40204	34.512	79.8489	148.398	227.529	247.62	168.294	82.0707	77.1769	39.9672	88.0864
COFFEE 1.5	IND_1p5C	World	Final Energy|Non-Energy Use|Chemicals|Liquids|Fossil|Mass	Mt/yr	168.038	174.665	138.117	127.427	159.688	175.724	186.154	185.776	205.761	216.551	255.821	273.431	304.674	309.553
COFFEE 1.5	IND_1p5C	World	Final Energy|Non-Energy Use|Chemicals|Solids|Biomass|Mass	Mt/yr	0	0	0	11.571	114.092	249.409	409.622	654.441	873.58	1119.4	1171.14	1203.93	1221.02	1405.22
COFFEE 1.5	IND_1p5C	World	Final Energy|Non-Energy Use|Chemicals|Solids|Coal|Mass	Mt/yr	95.0384	189.17	260.41	188.014	1.59187	5.79896	11.3049	24.2826	49.8602	92.5237	116.476	134.329	166.095	187.725
COFFEE 1.5	IND_1p5C_MNEToff	World	Final Energy|Non-Energy Use|Chemicals|Gases|Biomass|Mass	Mt/yr	0	0	0	0	0	0	0	0	0	0	1.35227	0.976973	0	0
COFFEE 1.5	IND_1p5C_MNEToff	World	Final Energy|Non-Energy Use|Chemicals|Gases|Fossil|Mass	Mt/yr	107.354	115.647	134.617	204.607	237.309	217.722	196.184	146.66	107.6	101.758	121.095	158.754	196.388	242.614
COFFEE 1.5	IND_1p5C_MNEToff	World	Final Energy|Non-Energy Use|Chemicals|Hydrogen|Mass	Mt/yr	0	0	0	0	9.39914e-05	8.2285e-05	9.39914e-05	0	0	0	0	0	0	0
COFFEE 1.5	IND_1p5C_MNEToff	World	Final Energy|Non-Energy Use|Chemicals|Liquids|Biomass|Mass	Mt/yr	0.661132	0.710717	0.545434	3.40204	7.06264	10.9631	19.4463	27.0789	35.5245	26.6437	35.7558	30.3437	21.7798	22.8584
COFFEE 1.5	IND_1p5C_MNEToff	World	Final Energy|Non-Energy Use|Chemicals|Liquids|Fossil|Mass	Mt/yr	168.038	174.665	138.117	123.238	173.674	207.015	246.351	287.51	310.465	297.14	293.493	305.331	328.177	349.131
COFFEE 1.5	IND_1p5C_MNEToff	World	Final Energy|Non-Energy Use|Chemicals|Solids|Biomass|Mass	Mt/yr	0	0	0	11.571	113.427	234.939	362.976	526.412	710.474	959.525	1089.2	1152.69	1162.41	1233.68
COFFEE 1.5	IND_1p5C_MNEToff	World	Final Energy|Non-Energy Use|Chemicals|Solids|Coal|Mass	Mt/yr	95.0384	189.17	260.41	186.29	2.60294	6.24939	12.3508	27.8516	45.7956	92.1594	113.814	134.748	155.393	190.684
COFFEE 1.5	IND_1p5C_PBIO	World	Final Energy|Non-Energy Use|Chemicals|Gases|Biomass|Mass	Mt/yr	0	0	0	0	1.02297	1.12555	1.93772	1.18514	0	0	0	1.67066	3.33371	5.71832
COFFEE 1.5	IND_1p5C_PBIO	World	Final Energy|Non-Energy Use|Chemicals|Gases|Fossil|Mass	Mt/yr	107.354	115.647	134.617	192.798	231.769	205.013	163.397	116.301	70.5364	38.9901	42.4294	52.6826	93.9793	138.419
COFFEE 1.5	IND_1p5C_PBIO	World	Final Energy|Non-Energy Use|Chemicals|Hydrogen|Mass	Mt/yr	0	0	0	0	0.000187983	0.000179589	0.000604622	0.00172786	0.00251645	0.00711411	7.23146e-05	0	0.00019472	0.0390455
COFFEE 1.5	IND_1p5C_PBIO	World	Final Energy|Non-Energy Use|Chemicals|Liquids|Biomass|Mass	Mt/yr	0.661132	0.710717	0.545434	3.56019	34.2081	85.0142	74.1635	97.5491	150.178	194.029	170.274	178.065	179.017	217.611
COFFEE 1.5	IND_1p5C_PBIO	World	Final Energy|Non-Energy Use|Chemicals|Liquids|Fossil|Mass	Mt/yr	168.038	174.665	138.117	139.82	158.581	174.654	241.682	291.978	313.344	336.497	365.45	397.668	430.982	374.636
COFFEE 1.5	IND_1p5C_PBIO	World	Final Energy|Non-Energy Use|Chemicals|Solids|Biomass|Mass	Mt/yr	0	0	0	10.7246	118.577	247.833	308.436	427.202	505.869	440.367	600.088	686.451	581.407	267.203
COFFEE 1.5	IND_1p5C_PBIO	World	Final Energy|Non-Energy Use|Chemicals|Solids|Coal|Mass	Mt/yr	95.0384	189.17	260.41	186.892	7.96132	8.9509	12.0603	24.1925	63.333	174.323	228.089	251.667	328.607	421.285
COFFEE 1.5	IND_1p5C_all	World	Final Energy|Non-Energy Use|Chemicals|Gases|Biomass|Mass	Mt/yr	0	0	0	0	0	0	0	0	0	0	0	0	0	4.08272
COFFEE 1.5	IND_1p5C_all	World	Final Energy|Non-Energy Use|Chemicals|Gases|Fossil|Mass	Mt/yr	107.354	115.647	134.617	186.21	232.81	204.613	203.928	156.904	132.339	142.152	143.485	170.288	220.728	279.156
COFFEE 1.5	IND_1p5C_all	World	Final Energy|Non-Energy Use|Chemicals|Hydrogen|Mass	Mt/yr	0	0	0	0	0.000187983	0.0011279	0.00394621	0.00693691	0.0119908	0.0163646	7.33134e-06	0	0.00130937	0.0470576
COFFEE 1.5	IND_1p5C_all	World	Final Energy|Non-Energy Use|Chemicals|Liquids|Biomass|Mass	Mt/yr	0.661132	0.710717	0.545434	3.55509	13.2648	21.3376	17.467	18.9339	19.0273	16.1119	4.83627	10.0353	6.62561	6.62561
COFFEE 1.5	IND_1p5C_all	World	Final Energy|Non-Energy Use|Chemicals|Liquids|Fossil|Mass	Mt/yr	168.038	174.665	138.117	151.382	174.413	211.826	245.698	292.122	314.931	321.106	349.207	382.285	403.722	352.784
COFFEE 1.5	IND_1p5C_all	World	Final Energy|Non-Energy Use|Chemicals|Solids|Biomass|Mass	Mt/yr	0	0	0	8.35051	118.52	209.967	165.879	222.909	309.053	312.758	670.358	752.945	705.094	344.818
COFFEE 1.5	IND_1p5C_all	World	Final Energy|Non-Energy Use|Chemicals|Solids|Coal|Mass	Mt/yr	95.0384	189.17	260.41	194.2	0	4.05132	3.08945	32.7736	35.5028	58.3783	205.655	239.385	298.599	275.475
COFFEE 1.5	IND_1p5C_gCCS	World	Final Energy|Non-Energy Use|Chemicals|Gases|Biomass|Mass	Mt/yr	0	0	0	0	0.975052	0	0.341323	2.82318	8.04774	2.77575	2.23309	1.21094	1.79346	4.729
COFFEE 1.5	IND_1p5C_gCCS	World	Final Energy|Non-Energy Use|Chemicals|Gases|Fossil|Mass	Mt/yr	107.354	115.647	134.617	201.246	232.322	205.755	159.357	109.523	61.8303	60.4912	83.2841	101.726	131.486	165.905
COFFEE 1.5	IND_1p5C_gCCS	World	Final Energy|Non-Energy Use|Chemicals|Hydrogen|Mass	Mt/yr	0	0	0	0	0.000187983	0.000375966	0.0027103	0.00553452	0.00637249	0	0	0	9.97307e-05	0
COFFEE 1.5	IND_1p5C_gCCS	World	Final Energy|Non-Energy Use|Chemicals|Liquids|Biomass|Mass	Mt/yr	0.661132	0.710717	0.545434	3.53971	34.1174	79.2895	162.802	249.538	313.429	228.124	198.257	170.357	125.453	203.785
COFFEE 1.5	IND_1p5C_gCCS	World	Final Energy|Non-Energy Use|Chemicals|Liquids|Fossil|Mass	Mt/yr	168.038	174.665	138.117	129.407	158.57	180.152	185.688	172.295	159.624	228.893	237.482	283.257	321.071	306.237
COFFEE 1.5	IND_1p5C_gCCS	World	Final Energy|Non-Energy Use|Chemicals|Solids|Biomass|Mass	Mt/yr	0	0	0	10.6982	119.051	235.655	356.535	571.236	889.018	1025.49	1084.3	1032.83	1157.78	1318.88
COFFEE 1.5	IND_1p5C_gCCS	World	Final Energy|Non-Energy Use|Chemicals|Solids|Coal|Mass	Mt/yr	95.0384	189.17	260.41	184.158	0	2.72906	14.1977	27.2797	54.786	83.2418	98.1043	111.587	111.431	100.097
COFFEE 1.5	NPi	World	Final Energy|Non-Energy Use|Chemicals|Gases|Biomass|Mass	Mt/yr	0	0	0	0	1.5436	3.37324	4.16623	4.13624	3.06119	2.91754	5.64673	6.75071	9.73061	15.4389
COFFEE 1.5	NPi	World	Final Energy|Non-Energy Use|Chemicals|Gases|Fossil|Mass	Mt/yr	107.354	115.647	134.617	170.417	200.384	216.623	246.027	249.683	259.707	246.26	270.901	303.904	347.205	394.882
COFFEE 1.5	NPi	World	Final Energy|Non-Energy Use|Chemicals|Hydrogen|Mass	Mt/yr	0	0	0	0	0	0	0	0	0	0	0	0	0	0
COFFEE 1.5	NPi	World	Final Energy|Non-Energy Use|Chemicals|Liquids|Biomass|Mass	Mt/yr	0.661132	0.710717	0.545434	3.40204	5.6296	10.8036	7.22154	4.26749	5.25746	3.29838	8.12466	14.1578	17.9082	45.8116
COFFEE 1.5	NPi	World	Final Energy|Non-Energy Use|Chemicals|Liquids|Fossil|Mass	Mt/yr	168.038	174.665	138.117	110.454	112.623	108.436	124.423	169.468	200.967	297.674	318.191	328.708	334.331	350.84
COFFEE 1.5	NPi	World	Final Energy|Non-Energy Use|Chemicals|Solids|Biomass|Mass	Mt/yr	0	0	0	0	0	0	0	0	0	0	0	0	0	19.6119
COFFEE 1.5	NPi	World	Final Energy|Non-Energy Use|Chemicals|Solids|Coal|Mass	Mt/yr	95.0384	189.17	260.41	326.919	337.965	367.915	342.958	337.815	327.394	353.622	381.809	421.353	491.227	570.98

## Sheet: fig3a
model	scenario	region	variable	unit	2010	2015	2020	2025	2030	2035	2040	2045	2050	2060	2070	2080	2090	2100
COFFEE 1.5	NPi	World	Production|Industry|Chemicals|HVC|Ethane Steam Cracker	kt/yr	25727.4	45580.3	74827	105763	120831	139276	156840	152622	156919	141742	155753	166348	187306	207316
COFFEE 1.5	NPi	World	Production|Industry|Chemicals|HVC|Methanol-to-Aromatics	kt/yr	0	0	0	0	0	186.422	186.082	0	0	0	0	2952.45	9557.41	20292
COFFEE 1.5	NPi	World	Production|Industry|Chemicals|HVC|Naphtha Catalytic Cracker	kt/yr	0	0	0	0	7101.81	23856.2	73729.2	120055	167289	246675	272795	276537	277782	284126
COFFEE 1.5	NPi	World	Production|Industry|Chemicals|HVC|Naphtha Steam Cracker	kt/yr	168539	175226	136802	109722	106143	84407.8	44208.5	35454.5	18463.5	15205.4	1221.95	1221.95	1221.95	7019.13
COFFEE 1.5	NPi	World	Production|Industry|Chemicals|HVC|New Catalytic Reforming unit	kt/yr	0	0	0	0	750	2436.18	8321.88	15839.4	17606.8	35969.5	42003.9	47299.2	51264.6	55451.6
COFFEE 1.5	NPi	World	Production|Industry|Chemicals|HVC|Refinery Catalytic Reforming	kt/yr	58398	68558.6	62630.6	58861.3	62346.5	66309.5	65540.7	59883.1	58763.9	41225.5	41911.6	42927	44172.6	38761.8
COFFEE 1.5	NPi	World	Production|Industry|Chemicals|HVC|Bioethane Steam Cracker	kt/yr	0	0	0	0	0	0	0	0	0	0	0	0	0	0
COFFEE 1.5	NPi	World	Production|Industry|Chemicals|HVC|Biomethanol-to-Aromatics	kt/yr	0	0	0	0	0	0	0	0	0	0	0	0	0	0
COFFEE 1.5	NPi	World	Production|Industry|Chemicals|HVC|Bionaphtha Catalytic Cracker	kt/yr	0	0	0	0	1096.57	1925.22	341.957	0	0	7418.36	21065.6	44313.4	61337.5	74811.1
COFFEE 1.5	NPi	World	Production|Industry|Chemicals|HVC|Bionaphtha Steam Cracker	kt/yr	0	0	0	1448.68	0	0	0	2517.11	0	0	0	0	0	4934.78
COFFEE 1.5	NPi	World	Production|Industry|Chemicals|HVC|New Catalytic Reforming unit (bio)	kt/yr	0	0	0	0	1020.19	2340.86	2270.92	1259.09	1929.97	1459.5	3026.48	2800.59	2503.19	5152.49
COFFEE 1.5	NPi	World	Production|Industry|Chemicals|HVC|Catadiene (bio)	kt/yr	0	0	0	191.857	169.936	344.127	331.851	571.324	422.832	126.461	151.602	0	164.107	37.7173
COFFEE 1.5	NPi	World	Production|Industry|Chemicals|HVC|Ethanol-to-Butadiene	kt/yr	0	0	0	0	250	667.005	667.005	533.906	454.546	0	0	0	0	0
COFFEE 1.5	NPi	World	Production|Industry|Chemicals|HVC|Bioethanol dehydration	kt/yr	300	322.5	247.5	450	450	370	0	0	0	0	0	888.706	888.706	321.452
COFFEE 1.5	NPi	World	Production|Industry|Chemicals|HVC|Biomethanol-to-Olefins	kt/yr	0	0	0	0	0	0	0	0	0	0	0	0	0	0
COFFEE 1.5	NPi	World	Production|Industry|Chemicals|HVC|Biometathesis	kt/yr	0	0	0	0	104.654	209.309	418.617	0	0	475.173	1079.75	1602.28	2027.57	3599.62
COFFEE 1.5	NPi	World	Production|Industry|Chemicals|HVC|Biopropane Dehydrogenation	kt/yr	0	0	0	0	1399.87	3059.16	3778.31	3751.12	2776.17	2645.89	5120.97	6122.16	8824.61	14001.4
COFFEE 1.5	NPi	World	Production|Industry|Chemicals|HVC|Catadiene	kt/yr	0	0	0	2291.35	2810.11	3370.42	4077.91	2705.95	2290.32	0	0	0	0	0
COFFEE 1.5	NPi	World	Production|Industry|Chemicals|HVC|Methanol-to-Olefins	kt/yr	300	2800	5325	5405.83	5405.83	3161.15	1167.75	1770.83	0	0	0	211.521	778.463	924.484
COFFEE 1.5	NPi	World	Production|Industry|Chemicals|HVC|Metathesis	kt/yr	0	0	0	1000	1575.4	2387.09	1791.22	2438.22	1891.77	1707.29	1051.85	1142.56	1620.38	1612.26
COFFEE 1.5	NPi	World	Production|Industry|Chemicals|HVC|Propane Dehydrogenation	kt/yr	3930.28	8384.93	9245.37	22641.8	26473.3	30579.3	30480.2	23062.5	18984.7	6523.37	4019.03	4365.61	6191.32	6160.27
COFFEE 1.5	NPi	World	Production|Industry|Chemicals|HVC|Refinery FCC	kt/yr	27219.6	32943	30740.7	31701.5	31835.5	33013.7	32212.3	29040	28070.7	18570	18687.7	18836.3	19451.2	18255.2
COFFEE 1.5	IND_1p5C	World	Production|Industry|Chemicals|HVC|Ethane Steam Cracker	kt/yr	25727.4	45580.3	74827	97141.9	93879.2	92193.8	84147.1	72893.3	51690.9	78460	109720	126296	142591	144165
COFFEE 1.5	IND_1p5C	World	Production|Industry|Chemicals|HVC|Methanol-to-Aromatics	kt/yr	0	0	0	0	885	3140	3345.71	173.134	945.394	3221.25	6028.72	10521.5	12732.7	17994.8
COFFEE 1.5	IND_1p5C	World	Production|Industry|Chemicals|HVC|Naphtha Catalytic Cracker	kt/yr	0	0	0	10039	40272.2	70114.8	89233.9	102065	128760	139106	189153	204431	235978	246879
COFFEE 1.5	IND_1p5C	World	Production|Industry|Chemicals|HVC|Naphtha Steam Cracker	kt/yr	168539	175226	136802	113738	121136	99984.3	72237.4	36232.5	22646.4	23083	14865.7	14865.7	14865.7	5817.44
COFFEE 1.5	IND_1p5C	World	Production|Industry|Chemicals|HVC|New Catalytic Reforming unit	kt/yr	0	0	0	0	1852.56	6500	21125.4	39007.9	46205.7	49263	50919.7	53340.3	53732.2	56494.4
COFFEE 1.5	IND_1p5C	World	Production|Industry|Chemicals|HVC|Refinery Catalytic Reforming	kt/yr	58398	68558.6	62630.6	57102.9	52160.9	45348.7	32582	23687.1	24770.3	33702.6	37872.6	38647.4	42823	42235.5
COFFEE 1.5	IND_1p5C	World	Production|Industry|Chemicals|HVC|Bioethane Steam Cracker	kt/yr	0	0	0	0	0	0	0	0	0	0	0	0	0	0
COFFEE 1.5	IND_1p5C	World	Production|Industry|Chemicals|HVC|Biomethanol-to-Aromatics	kt/yr	0	0	0	0	345	1955	1542	0	0	0	0	0	0	4140
COFFEE 1.5	IND_1p5C	World	Production|Industry|Chemicals|HVC|Bionaphtha Catalytic Cracker	kt/yr	0	0	0	0	12847.9	39902.5	68468.6	75537.4	74778.8	61813.5	36742.2	53642.4	56075.9	77898.5
COFFEE 1.5	IND_1p5C	World	Production|Industry|Chemicals|HVC|Bionaphtha Steam Cracker	kt/yr	0	0	0	1448.68	7993.15	0	2802.64	12009.8	3635.63	0	0	0	0	326.859
COFFEE 1.5	IND_1p5C	World	Production|Industry|Chemicals|HVC|New Catalytic Reforming unit (bio)	kt/yr	0	0	0	0	397.439	1500	3374.58	7127.96	3381.38	0	790.944	991.344	3459.7	5401.18
COFFEE 1.5	IND_1p5C	World	Production|Industry|Chemicals|HVC|Catadiene (bio)	kt/yr	0	0	0	51.9398	0	0	0	0	0	0	0	0	0	0
COFFEE 1.5	IND_1p5C	World	Production|Industry|Chemicals|HVC|Ethanol-to-Butadiene	kt/yr	0	0	0	0	0	0	0	2167.25	3593.68	4280.02	4257.94	3813.53	3021.21	3113.63
COFFEE 1.5	IND_1p5C	World	Production|Industry|Chemicals|HVC|Bioethanol dehydration	kt/yr	300	322.5	247.5	450	1900	7000	16275	33032.3	53585.5	36655.3	18558.2	15016.2	10132.2	25914.2
COFFEE 1.5	IND_1p5C	World	Production|Industry|Chemicals|HVC|Biomethanol-to-Olefins	kt/yr	0	0	0	0	0	361.95	4847.03	13999.2	19842.9	19712.8	11991.7	4275	4275	11419.7
COFFEE 1.5	IND_1p5C	World	Production|Industry|Chemicals|HVC|Biometathesis	kt/yr	0	0	0	0	237.308	0	0	0	0	479.288	0	0	193.812	0
COFFEE 1.5	IND_1p5C	World	Production|Industry|Chemicals|HVC|Biopropane Dehydrogenation	kt/yr	0	0	0	0	906.729	0	0	0	0	0	0	0	740.536	0
COFFEE 1.5	IND_1p5C	World	Production|Industry|Chemicals|HVC|Catadiene	kt/yr	0	0	0	1796.02	0	0	0	0	0	28.3713	23.9959	20.6362	365.524	1240.08
COFFEE 1.5	IND_1p5C	World	Production|Industry|Chemicals|HVC|Methanol-to-Olefins	kt/yr	300	2800	5325	5650.5	702.742	1363.45	275.526	2102.69	6599.36	18644.9	29317.5	35116.8	35216.5	34759.5
COFFEE 1.5	IND_1p5C	World	Production|Industry|Chemicals|HVC|Metathesis	kt/yr	0	0	0	1250	2908.79	2790.03	2320.8	2056.38	889.9	415.646	692.928	1331.12	0	891.133
COFFEE 1.5	IND_1p5C	World	Production|Industry|Chemicals|HVC|Propane Dehydrogenation	kt/yr	3930.28	8384.93	9245.37	18710.2	17267.9	13560.8	11158.5	9310.92	3400.22	186.276	157.549	135.49	660.947	214.486
COFFEE 1.5	IND_1p5C	World	Production|Industry|Chemicals|HVC|Refinery FCC	kt/yr	27219.6	32943	30740.7	30408.7	23191.2	19890.4	14486.5	11792.9	10807.9	13765.3	16004.4	16770.1	18276.7	18308
COFFEE 1.5	IND_1p5C_MNEToff	World	Production|Industry|Chemicals|HVC|Ethane Steam Cracker	kt/yr	25727.4	45580.3	74827	98970.2	95774.9	98845.3	100718	94131.8	84335.3	107691	120402	132298	148755	165946
COFFEE 1.5	IND_1p5C_MNEToff	World	Production|Industry|Chemicals|HVC|Methanol-to-Aromatics	kt/yr	0	0	0	0	942.5	3858.03	3403.72	813.001	1525.13	2554.89	6726.81	10583.8	15244.2	24470.7
COFFEE 1.5	IND_1p5C_MNEToff	World	Production|Industry|Chemicals|HVC|Naphtha Catalytic Cracker	kt/yr	0	0	0	9572.73	48145.9	96257	140319	173642	213487	218234	228721	230883	255827	285291
COFFEE 1.5	IND_1p5C_MNEToff	World	Production|Industry|Chemicals|HVC|Naphtha Steam Cracker	kt/yr	168539	175226	136802	110918	127985	105229	82738.9	69957.8	48240	29825.2	16644.8	24019.8	24019.8	10640.3
COFFEE 1.5	IND_1p5C_MNEToff	World	Production|Industry|Chemicals|HVC|New Catalytic Reforming unit	kt/yr	0	0	0	0	1500	7074.65	21558.2	38307.6	41885.9	46320.1	48483.8	50755.6	49392.7	54114.5
COFFEE 1.5	IND_1p5C_MNEToff	World	Production|Industry|Chemicals|HVC|Refinery Catalytic Reforming	kt/yr	58398	68558.6	62630.6	57454.4	52862	46772.8	32185.3	24026	23857.1	31735.2	35703.4	38480.9	42751.6	41566.7
COFFEE 1.5	IND_1p5C_MNEToff	World	Production|Industry|Chemicals|HVC|Bioethane Steam Cracker	kt/yr	0	0	0	0	0	0	0	0	0	0	0	0	0	0
COFFEE 1.5	IND_1p5C_MNEToff	World	Production|Industry|Chemicals|HVC|Biomethanol-to-Aromatics	kt/yr	0	0	0	0	287.5	1236.97	2826.03	3536.97	1982.36	1537.24	0	0	0	230
COFFEE 1.5	IND_1p5C_MNEToff	World	Production|Industry|Chemicals|HVC|Bionaphtha Catalytic Cracker	kt/yr	0	0	0	0	1271.32	1271.32	0	0	0	0	5254.8	20050	38074.3	51739.9
COFFEE 1.5	IND_1p5C_MNEToff	World	Production|Industry|Chemicals|HVC|Bionaphtha Steam Cracker	kt/yr	0	0	0	1448.68	1328.76	0	0	0	0	0	0	0	0	0
COFFEE 1.5	IND_1p5C_MNEToff	World	Production|Industry|Chemicals|HVC|New Catalytic Reforming unit (bio)	kt/yr	0	0	0	0	750	925.346	2941.82	0	0	520.596	3250	3250	3500	3500
COFFEE 1.5	IND_1p5C_MNEToff	World	Production|Industry|Chemicals|HVC|Catadiene (bio)	kt/yr	0	0	0	16.0643	0	0	0	0	0	0	0	0	0	0
COFFEE 1.5	IND_1p5C_MNEToff	World	Production|Industry|Chemicals|HVC|Ethanol-to-Butadiene	kt/yr	0	0	0	0	0	0	0	25.7692	145.477	1872.93	3237.25	3129.41	2108.69	2390.85
COFFEE 1.5	IND_1p5C_MNEToff	World	Production|Industry|Chemicals|HVC|Bioethanol dehydration	kt/yr	300	322.5	247.5	450	925	3470	7047.06	13996.2	19316.3	8643.89	8249.55	5966.4	3500	3537.64
COFFEE 1.5	IND_1p5C_MNEToff	World	Production|Industry|Chemicals|HVC|Biomethanol-to-Olefins	kt/yr	0	0	0	0	0	0	492.299	1995	5770.93	4701.46	3536.68	203.041	748.478	1983.48
COFFEE 1.5	IND_1p5C_MNEToff	World	Production|Industry|Chemicals|HVC|Biometathesis	kt/yr	0	0	0	0	0	0	0	0	0	0	320.962	231.885	0	0
COFFEE 1.5	IND_1p5C_MNEToff	World	Production|Industry|Chemicals|HVC|Biopropane Dehydrogenation	kt/yr	0	0	0	0	0	0	0	0	0	0	1226.36	886.008	0	0
COFFEE 1.5	IND_1p5C_MNEToff	World	Production|Industry|Chemicals|HVC|Catadiene	kt/yr	0	0	0	2029.69	0	0	0	41.6165	248.478	126.187	54.0216	0	36.362	26.9738
COFFEE 1.5	IND_1p5C_MNEToff	World	Production|Industry|Chemicals|HVC|Methanol-to-Olefins	kt/yr	300	2800	5325	5650.5	557.252	831.582	711.931	1778.63	7374.08	22492.6	32719	38713.2	33779.8	35402
COFFEE 1.5	IND_1p5C_MNEToff	World	Production|Industry|Chemicals|HVC|Metathesis	kt/yr	0	0	0	1000	3020.91	3477.35	3835.28	3327.42	823.899	472.923	47.4051	155.59	363.319	517.258
COFFEE 1.5	IND_1p5C_MNEToff	World	Production|Industry|Chemicals|HVC|Propane Dehydrogenation	kt/yr	3930.28	8384.93	9245.37	19588.9	18840.4	16224.2	17318.5	14549.8	4779.45	2635.49	535.817	594.494	1626.95	2153.49
COFFEE 1.5	IND_1p5C_MNEToff	World	Production|Industry|Chemicals|HVC|Refinery FCC	kt/yr	27219.6	32943	30740.7	30466.3	23538.7	20271.8	14402.6	11839.7	10605.1	13206.7	15476.8	16809.4	18557.1	18270.5
COFFEE 1.5	IND_1p5C_gCCS	World	Production|Industry|Chemicals|HVC|Ethane Steam Cracker	kt/yr	25727.4	45580.3	74827	94968.1	95855.4	94333.9	86537.5	67581.5	40964.1	54614.2	76999.1	86651.1	104370	102246
COFFEE 1.5	IND_1p5C_gCCS	World	Production|Industry|Chemicals|HVC|Methanol-to-Aromatics	kt/yr	0	0	0	0	942.5	3065	572.941	821.11	0	0	0	3058.08	5795.97	10989
COFFEE 1.5	IND_1p5C_gCCS	World	Production|Industry|Chemicals|HVC|Naphtha Catalytic Cracker	kt/yr	0	0	0	9572.73	40895.9	82224.8	97949	94134.1	90782.4	163113	170246	219956	256280	246648
COFFEE 1.5	IND_1p5C_gCCS	World	Production|Industry|Chemicals|HVC|Naphtha Steam Cracker	kt/yr	168539	175226	136802	120818	119147	90733.4	58277.7	27630.5	3748.39	8858.7	3249.6	0	2118.55	517.893
COFFEE 1.5	IND_1p5C_gCCS	World	Production|Industry|Chemicals|HVC|New Catalytic Reforming unit	kt/yr	0	0	0	0	2046.55	6633.61	22555.7	40388.2	55927.4	52648.8	61242.7	61604.7	61848.9	58370.7
COFFEE 1.5	IND_1p5C_gCCS	World	Production|Industry|Chemicals|HVC|Refinery Catalytic Reforming	kt/yr	58398	68558.6	62630.6	56124	51953.2	44331.8	30200.6	19458.5	13882.2	30093.7	32239.5	33708.1	35690.8	37201.2
COFFEE 1.5	IND_1p5C_gCCS	World	Production|Industry|Chemicals|HVC|Bioethane Steam Cracker	kt/yr	0	0	0	0	0	0	0	0	0	0	0	0	0	0
COFFEE 1.5	IND_1p5C_gCCS	World	Production|Industry|Chemicals|HVC|Biomethanol-to-Aromatics	kt/yr	0	0	0	0	287.5	2185	6315	1569.32	702.968	0	0	0	3450	7185.14
COFFEE 1.5	IND_1p5C_gCCS	World	Production|Industry|Chemicals|HVC|Bionaphtha Catalytic Cracker	kt/yr	0	0	0	0	15264.1	37160	74053.8	89139.3	87920.2	67159.5	79213.5	75788	75356.2	106234
COFFEE 1.5	IND_1p5C_gCCS	World	Production|Industry|Chemicals|HVC|Bionaphtha Steam Cracker	kt/yr	0	0	0	1531.42	5168.07	2793.39	6996.99	21262.4	10765.7	0	1246.08	6576.51	4331.69	8281.91
COFFEE 1.5	IND_1p5C_gCCS	World	Production|Industry|Chemicals|HVC|New Catalytic Reforming unit (bio)	kt/yr	0	0	0	0	203.446	1366.39	1944.33	7611.84	12046.1	1644.05	445.977	828.843	1747.52	7873.4
COFFEE 1.5	IND_1p5C_gCCS	World	Production|Industry|Chemicals|HVC|Catadiene (bio)	kt/yr	0	0	0	436.217	0	0	0	0	469.465	383.405	308.449	0	19.0988	106.291
COFFEE 1.5	IND_1p5C_gCCS	World	Production|Industry|Chemicals|HVC|Ethanol-to-Butadiene	kt/yr	0	0	0	0	0	0	0	1866.42	5764.61	4176.1	4257.94	3156.11	2564.34	3515.44
COFFEE 1.5	IND_1p5C_gCCS	World	Production|Industry|Chemicals|HVC|Bioethanol dehydration	kt/yr	300	322.5	247.5	450	1900	7000	16275	34320.5	70767.4	63638.7	51519.7	53180.3	47151.4	65454
COFFEE 1.5	IND_1p5C_gCCS	World	Production|Industry|Chemicals|HVC|Biomethanol-to-Olefins	kt/yr	0	0	0	0	0	361.95	2614.11	17927.8	34388.8	25122.3	14293.2	1425	2850	8844.01
COFFEE 1.5	IND_1p5C_gCCS	World	Production|Industry|Chemicals|HVC|Biometathesis	kt/yr	0	0	0	0	231.429	0	81.0132	670.083	1182.84	200.467	0	287.418	392.859	939.783
COFFEE 1.5	IND_1p5C_gCCS	World	Production|Industry|Chemicals|HVC|Biopropane Dehydrogenation	kt/yr	0	0	0	0	884.266	0	309.543	2560.32	7298.42	2517.3	2025.17	1098.19	1626.47	4288.69
COFFEE 1.5	IND_1p5C_gCCS	World	Production|Industry|Chemicals|HVC|Catadiene	kt/yr	0	0	0	980.743	0	0	0	0	0	0	0	80.7055	61.6066	12.5195
COFFEE 1.5	IND_1p5C_gCCS	World	Production|Industry|Chemicals|HVC|Methanol-to-Olefins	kt/yr	300	2800	5325	5200	0	0	0	0	1618.01	5372.81	20554.5	26200.5	24524.9	22418.2
COFFEE 1.5	IND_1p5C_gCCS	World	Production|Industry|Chemicals|HVC|Metathesis	kt/yr	0	0	0	1340.82	2633.54	2730.06	1946.03	1241.62	504.867	0	51.4253	0	0	0
COFFEE 1.5	IND_1p5C_gCCS	World	Production|Industry|Chemicals|HVC|Propane Dehydrogenation	kt/yr	3930.28	8384.93	9245.37	17510.2	19511.8	14571.9	10408.5	4744.11	1929.05	0	196.491	529.884	404.488	82.1986
COFFEE 1.5	IND_1p5C_gCCS	World	Production|Industry|Chemicals|HVC|Refinery FCC	kt/yr	27219.6	32943	30740.7	30376.1	22063.2	18695.9	14625.5	9939.24	8039.7	12097.5	13593.2	15051.7	15838.1	16918.9
COFFEE 1.5	IND_1p5C_PBIO	World	Production|Industry|Chemicals|HVC|Ethane Steam Cracker	kt/yr	25727.4	45580.3	74827	90987.1	94583.9	92654.3	87559.1	70576.2	48471.5	37605.9	46168.4	49022.5	61585.9	76912.6
COFFEE 1.5	IND_1p5C_PBIO	World	Production|Industry|Chemicals|HVC|Methanol-to-Aromatics	kt/yr	0	0	0	0	770	2120	1236.16	170.74	816.575	0	579.884	6282.81	14001.4	25742.7
COFFEE 1.5	IND_1p5C_PBIO	World	Production|Industry|Chemicals|HVC|Naphtha Catalytic Cracker	kt/yr	0	0	0	12332.4	45913.7	77124.4	152164	188682	221182	272003	294997	319918	355858	313175
COFFEE 1.5	IND_1p5C_PBIO	World	Production|Industry|Chemicals|HVC|Naphtha Steam Cracker	kt/yr	168539	175226	136802	126208	114763	90374	62677.8	54520.4	35692.2	0	1503.13	0	0	0
COFFEE 1.5	IND_1p5C_PBIO	World	Production|Industry|Chemicals|HVC|New Catalytic Reforming unit	kt/yr	0	0	0	0	1500	7213.68	19407.1	30299	32368.5	43422.6	48301.4	53734.2	50973.3	54472.8
COFFEE 1.5	IND_1p5C_PBIO	World	Production|Industry|Chemicals|HVC|Refinery Catalytic Reforming	kt/yr	58398	68558.6	62630.6	54251.3	51405.8	44580.5	34119.7	28628.5	31383.2	32669.7	34653.7	33293.7	36656.1	42961.7
COFFEE 1.5	IND_1p5C_PBIO	World	Production|Industry|Chemicals|HVC|Bioethane Steam Cracker	kt/yr	0	0	0	0	0	0	0	0	0	0	0	0	0	0
COFFEE 1.5	IND_1p5C_PBIO	World	Production|Industry|Chemicals|HVC|Biomethanol-to-Aromatics	kt/yr	0	0	0	0	480	2320	0	0	0	0	0	0	0	1358.16
COFFEE 1.5	IND_1p5C_PBIO	World	Production|Industry|Chemicals|HVC|Bionaphtha Catalytic Cracker	kt/yr	0	0	0	0	10246.3	40671.1	17642.6	4121.37	6786.69	10512.7	12374	13041.3	15391.6	14866.3
COFFEE 1.5	IND_1p5C_PBIO	World	Production|Industry|Chemicals|HVC|Bionaphtha Steam Cracker	kt/yr	0	0	0	1543.73	10170.8	3935.31	2897.78	0	0	0	0	0	0	0
COFFEE 1.5	IND_1p5C_PBIO	World	Production|Industry|Chemicals|HVC|New Catalytic Reforming unit (bio)	kt/yr	0	0	0	0	750	786.317	5092.92	7361.05	5472.39	2406.46	2863.93	2961.77	3500	3500
COFFEE 1.5	IND_1p5C_PBIO	World	Production|Industry|Chemicals|HVC|Catadiene (bio)	kt/yr	0	0	0	463.936	0	0	0	0	0	0	0	230.762	460.474	533.077
COFFEE 1.5	IND_1p5C_PBIO	World	Production|Industry|Chemicals|HVC|Ethanol-to-Butadiene	kt/yr	0	0	0	0	0	0	0	636.245	601.146	1378.49	726.944	777.34	0	1980.8
COFFEE 1.5	IND_1p5C_PBIO	World	Production|Industry|Chemicals|HVC|Bioethanol dehydration	kt/yr	300	322.5	247.5	450	1900	7000	16275	37275	63035.2	91738.6	94780.6	105622	108226	122567
COFFEE 1.5	IND_1p5C_PBIO	World	Production|Industry|Chemicals|HVC|Biomethanol-to-Olefins	kt/yr	0	0	0	0	0	361.95	2499.45	3343.92	1372.77	0	0	0	0	391.355
COFFEE 1.5	IND_1p5C_PBIO	World	Production|Industry|Chemicals|HVC|Biometathesis	kt/yr	0	0	0	0	242.802	267.149	459.918	281.292	0	0	0	0	0	441.23
COFFEE 1.5	IND_1p5C_PBIO	World	Production|Industry|Chemicals|HVC|Biopropane Dehydrogenation	kt/yr	0	0	0	0	927.722	1020.75	1757.3	1074.79	0	0	0	1515.11	3023.32	5185.9
COFFEE 1.5	IND_1p5C_PBIO	World	Production|Industry|Chemicals|HVC|Catadiene	kt/yr	0	0	0	458.082	0	0	0	0	772.42	1394.69	1723.2	1708.36	1581.15	3961.52
COFFEE 1.5	IND_1p5C_PBIO	World	Production|Industry|Chemicals|HVC|Methanol-to-Olefins	kt/yr	300	2800	5325	5200	674.137	1962.82	113.989	1773.89	5176.8	7771.92	7902.48	7788.17	2678.99	24049.8
COFFEE 1.5	IND_1p5C_PBIO	World	Production|Industry|Chemicals|HVC|Metathesis	kt/yr	0	0	0	1367.87	1682.08	2148.22	1900.28	1684.92	0	0	0	185.787	540.952	1728.49
COFFEE 1.5	IND_1p5C_PBIO	World	Production|Industry|Chemicals|HVC|Propane Dehydrogenation	kt/yr	3930.28	8384.93	9245.37	15848.9	19777.8	12262.6	7592.22	6437.92	4235.79	595.331	0	709.871	2066.92	7003.49
COFFEE 1.5	IND_1p5C_PBIO	World	Production|Industry|Chemicals|HVC|Refinery FCC	kt/yr	27219.6	32943	30740.7	29352.5	21949.7	18933.9	16187.6	15962.8	16477.9	17997.8	19944.9	20974.4	21900.9	26669.6
COFFEE 1.5	IND_1p5C_all	World	Production|Industry|Chemicals|HVC|Ethane Steam Cracker	kt/yr	25727.4	45580.3	74827	84849.3	94400.3	95448.6	103166	103329	99585	119308	135153	151047	176305	206270
COFFEE 1.5	IND_1p5C_all	World	Production|Industry|Chemicals|HVC|Methanol-to-Aromatics	kt/yr	0	0	0	0	770	2708.86	3190.39	1948.77	2011.58	2920.53	6566.49	10265.7	18879	29558.1
COFFEE 1.5	IND_1p5C_all	World	Production|Industry|Chemicals|HVC|Naphtha Catalytic Cracker	kt/yr	0	0	0	12763.6	48704.3	99881.2	151927	181673	217315	265170	285328	299714	309219	282231
COFFEE 1.5	IND_1p5C_all	World	Production|Industry|Chemicals|HVC|Naphtha Steam Cracker	kt/yr	168539	175226	136802	138623	127807	102992	73897.4	61833.6	44581.5	7241.58	5723.05	9037.84	17271.8	1651.39
COFFEE 1.5	IND_1p5C_all	World	Production|Industry|Chemicals|HVC|New Catalytic Reforming unit	kt/yr	0	0	0	0	1500	7190	22643.7	38626.1	39992.9	44353.7	47268.3	55456.8	55973.8	60499.6
COFFEE 1.5	IND_1p5C_all	World	Production|Industry|Chemicals|HVC|Refinery Catalytic Reforming	kt/yr	58398	68558.6	62630.6	52454.8	51362.2	45254.4	33696	25556	27349.7	32473.3	35128.7	31197.2	32335.6	39025.6
COFFEE 1.5	IND_1p5C_all	World	Production|Industry|Chemicals|HVC|Bioethane Steam Cracker	kt/yr	0	0	0	0	0	0	0	0	0	0	0	0	0	0
COFFEE 1.5	IND_1p5C_all	World	Production|Industry|Chemicals|HVC|Biomethanol-to-Aromatics	kt/yr	0	0	0	0	480	2541.14	0	0	0	0	0	0	0	0
COFFEE 1.5	IND_1p5C_all	World	Production|Industry|Chemicals|HVC|Bionaphtha Catalytic Cracker	kt/yr	0	0	0	0	3446.18	3092.41	0	0	0	0	0	0	5900.25	12042.5
COFFEE 1.5	IND_1p5C_all	World	Production|Industry|Chemicals|HVC|Bionaphtha Steam Cracker	kt/yr	0	0	0	1540.67	1156.37	0	0	0	0	0	0	0	0	0
COFFEE 1.5	IND_1p5C_all	World	Production|Industry|Chemicals|HVC|New Catalytic Reforming unit (bio)	kt/yr	0	0	0	0	750	810	1856.27	783.763	0	0	0	3000	3500	3500
COFFEE 1.5	IND_1p5C_all	World	Production|Industry|Chemicals|HVC|Catadiene (bio)	kt/yr	0	0	0	0	0	0	0	0	0	0	0	0	0	0
COFFEE 1.5	IND_1p5C_all	World	Production|Industry|Chemicals|HVC|Ethanol-to-Butadiene	kt/yr	0	0	0	0	0	0	0	0	31.8231	506.52	0	0	0	0
COFFEE 1.5	IND_1p5C_all	World	Production|Industry|Chemicals|HVC|Bioethanol dehydration	kt/yr	300	322.5	247.5	450	1900	6901.77	7081.42	9668.33	11583	9750	2194.54	1976.69	0	0
COFFEE 1.5	IND_1p5C_all	World	Production|Industry|Chemicals|HVC|Biomethanol-to-Olefins	kt/yr	0	0	0	0	0	361.95	0	0	0	0	0	0	0	0
COFFEE 1.5	IND_1p5C_all	World	Production|Industry|Chemicals|HVC|Biometathesis	kt/yr	0	0	0	0	0	0	0	0	0	0	0	0	0	969.036
COFFEE 1.5	IND_1p5C_all	World	Production|Industry|Chemicals|HVC|Biopropane Dehydrogenation	kt/yr	0	0	0	0	0	0	0	0	0	0	0	0	0	3702.58
COFFEE 1.5	IND_1p5C_all	World	Production|Industry|Chemicals|HVC|Catadiene	kt/yr	0	0	0	250	0	0	0	0	0	348.936	897.421	1033.5	827.081	4649.2
COFFEE 1.5	IND_1p5C_all	World	Production|Industry|Chemicals|HVC|Methanol-to-Olefins	kt/yr	300	2800	5325	5200	0	0	0	1682.61	6939.06	10842.1	16597.3	18082.2	11496.1	35543.2
COFFEE 1.5	IND_1p5C_all	World	Production|Industry|Chemicals|HVC|Metathesis	kt/yr	0	0	0	1123.39	2308.82	3805.27	4117.49	3598.11	1327.99	816.676	192.837	1020.07	3210.49	2984.14
COFFEE 1.5	IND_1p5C_all	World	Production|Industry|Chemicals|HVC|Propane Dehydrogenation	kt/yr	3930.28	8384.93	9245.37	15319.3	22292.1	17733.8	15755.8	13748	5074.1	3120.43	736.81	3897.59	12267	11402.1
COFFEE 1.5	IND_1p5C_all	World	Production|Industry|Chemicals|HVC|Refinery FCC	kt/yr	27219.6	32943	30740.7	27791.4	21506.9	18638.9	14850.1	13412.6	14690.5	16129.1	17612.6	18292.4	19530.1	21929.1

## Sheet: fig3b
model	scenario	region	variable	unit	2010	2015	2020	2025	2030	2035	2040	2045	2050	2060	2070	2080	2090	2100
COFFEE 1.5	NPi	World	Production|Industry|Chemicals|HVC|Multi-product	kt/yr	194267	220806	211629	216934	235172	249466	275120	310648	342672	411041	450835	488420	527647	578207
COFFEE 1.5	NPi	World	Production|Industry|Chemicals|HVC|On-purpose	kt/yr	4530.28	11507.4	14817.9	31980.9	40409.3	49111.1	53491.8	51932.3	46357.1	48907.2	56453.5	67385.1	83820.4	107553
COFFEE 1.5	NPi	World	Production|Industry|Chemicals|HVC|Refinery-sourced	kt/yr	85617.5	101502	93371.3	90562.8	94182	99323.2	97753	88923.1	86834.5	59795.5	60599.3	61763.3	63623.9	57017
COFFEE 1.5	IND_1p5C	World	Production|Industry|Chemicals|HVC|Multi-product	kt/yr	194267	220806	211629	222368	276128	302195	316890	298738	281511	302462	350482	399236	449511	475087
COFFEE 1.5	IND_1p5C	World	Production|Industry|Chemicals|HVC|On-purpose	kt/yr	4530.28	11507.4	14817.9	27908.7	27403.5	38171.2	64264.6	108978	138444	132887	122739	124562	124530	161583
COFFEE 1.5	IND_1p5C	World	Production|Industry|Chemicals|HVC|Refinery-sourced	kt/yr	85617.5	101502	93371.3	87511.6	75352.1	65239.2	47068.5	35480	35578.2	47467.9	53877	55417.5	61099.7	60543.6
COFFEE 1.5	IND_1p5C_MNEToff	World	Production|Industry|Chemicals|HVC|Multi-product	kt/yr	194267	220806	211629	220910	274506	301603	323776	337731	346062	355750	371023	407250	466676	513617
COFFEE 1.5	IND_1p5C_MNEToff	World	Production|Industry|Chemicals|HVC|On-purpose	kt/yr	4530.28	11507.4	14817.9	28735.1	26823.5	37098.1	60134.9	78372	83852.1	91878.4	108388	114469	110301	128327
COFFEE 1.5	IND_1p5C_MNEToff	World	Production|Industry|Chemicals|HVC|Refinery-sourced	kt/yr	85617.5	101502	93371.3	87920.7	76400.7	67044.7	46587.8	35865.7	34462.2	44941.9	51180.1	55290.3	61308.7	59837.2
COFFEE 1.5	IND_1p5C_gCCS	World	Production|Industry|Chemicals|HVC|Multi-product	kt/yr	194267	220806	211629	226890	276331	307245	323815	299748	234181	293745	330954	388971	442457	463928
COFFEE 1.5	IND_1p5C_gCCS	World	Production|Industry|Chemicals|HVC|On-purpose	kt/yr	4530.28	11507.4	14817.9	25918	28641	37913.9	63022.1	113721	192600	155704	154896	151450	152437	190079
COFFEE 1.5	IND_1p5C_gCCS	World	Production|Industry|Chemicals|HVC|Refinery-sourced	kt/yr	85617.5	101502	93371.3	86500.2	74016.4	63027.7	44826.1	29397.7	21921.9	42191.2	45832.6	48759.9	51528.9	54120.1
COFFEE 1.5	IND_1p5C_PBIO	World	Production|Industry|Chemicals|HVC|Multi-product	kt/yr	194267	220806	211629	231071	275677	304759	322942	317899	312132	320121	355042	381982	432835	404954
COFFEE 1.5	IND_1p5C_PBIO	World	Production|Industry|Chemicals|HVC|On-purpose	kt/yr	4530.28	11507.4	14817.9	23788.8	28704.6	37463.5	56334.3	90338.8	113852	148708	156878	181517	187052	252916
COFFEE 1.5	IND_1p5C_PBIO	World	Production|Industry|Chemicals|HVC|Refinery-sourced	kt/yr	85617.5	101502	93371.3	83603.8	73355.5	63514.4	50307.3	44591.3	47861	50667.5	54598.6	54268.1	58557	69631.3
COFFEE 1.5	IND_1p5C_all	World	Production|Industry|Chemicals|HVC|Multi-product	kt/yr	194267	220806	211629	237777	275514	301414	328990	346836	361481	391719	426204	459798	508696	502195
COFFEE 1.5	IND_1p5C_all	World	Production|Industry|Chemicals|HVC|On-purpose	kt/yr	4530.28	11507.4	14817.9	22342.7	30000.9	42052.8	54645.1	70055.7	66960.5	72658.9	74453.7	94732.5	106153	152808
COFFEE 1.5	IND_1p5C_all	World	Production|Industry|Chemicals|HVC|Refinery-sourced	kt/yr	85617.5	101502	93371.3	80246.2	72869.1	63893.3	48546.1	38968.5	42040.2	48602.4	52741.3	49489.6	51865.7	60954.7

## Sheet: fig3c
model	scenario	region	variable	unit	2010	2015	2020	2025	2030	2035	2040	2045	2050	2060	2070	2080	2090	2100
COFFEE 1.5	NPi	World	Production|Industry|Chemicals|HVC|Bio-based FS	kt/yr	300	322.5	247.5	2090.54	4491.22	8915.68	7808.67	8632.55	5583.52	12125.4	30444.4	55727.1	75745.7	102859
COFFEE 1.5	NPi	World	Production|Industry|Chemicals|HVC|Fossil-based FS	kt/yr	284399	336145	324616	342508	370393	391979	419662	444549	470280	507618	537444	562041	600083	640795
COFFEE 1.5	NPi	World	Production|Industry|Chemicals|HVC|CCU FS	kt/yr	0	0	0	0	0	0	0	0	5.82077e-11	0	0	0	0	0
COFFEE 1.5	IND_1p5C	World	Production|Industry|Chemicals|HVC|Bio-based FS	kt/yr	300	322.5	247.5	1950.62	24627.6	50719.5	97309.8	143874	158818	122941	72340.9	77738.4	77898.4	128214
COFFEE 1.5	IND_1p5C	World	Production|Industry|Chemicals|HVC|Fossil-based FS	kt/yr	284399	336145	324616	341191	354880	355703	330382	299862	296794	352691	432398	461459	518791	541799
COFFEE 1.5	IND_1p5C	World	Production|Industry|Chemicals|HVC|CCU FS	kt/yr	0	0	0	0	0	0	531.002	0	0	7185.37	22358.4	40017.2	38451.6	27200.8
COFFEE 1.5	IND_1p5C_MNEToff	World	Production|Industry|Chemicals|HVC|Bio-based FS	kt/yr	300	322.5	247.5	1914.75	4562.58	6903.64	13307.2	19554	27215.1	17276.1	25075.6	33716.7	47931.5	63381.9
COFFEE 1.5	IND_1p5C_MNEToff	World	Production|Industry|Chemicals|HVC|Fossil-based FS	kt/yr	284399	336145	324616	341004	373657	399154	416716	431884	433488	456683	471220	498658	549980	601058
COFFEE 1.5	IND_1p5C_MNEToff	World	Production|Industry|Chemicals|HVC|CCU FS	kt/yr	0	0	0	0	0	0	475.676	531.001	3673.62	18610.8	34295	44634.9	40373.6	37341.8
COFFEE 1.5	IND_1p5C_gCCS	World	Production|Industry|Chemicals|HVC|Bio-based FS	kt/yr	300	322.5	247.5	2417.64	23938.8	50866.7	108590	176928	231306	164842	153310	142340	139490	212723
COFFEE 1.5	IND_1p5C_gCCS	World	Production|Industry|Chemicals|HVC|Fossil-based FS	kt/yr	284399	336145	324616	341817	355031	357133	322956	265714	218104	327607	369727	419313	482711	479621
COFFEE 1.5	IND_1p5C_gCCS	World	Production|Industry|Chemicals|HVC|CCU FS	kt/yr	0	0	0	0	18.5594	187.684	117.639	224.616	0	0	8644.47	27528	24222.4	15783.4
COFFEE 1.5	IND_1p5C_PBIO	World	Production|Industry|Chemicals|HVC|Bio-based FS	kt/yr	300	322.5	247.5	2457.67	24717.7	56362.6	46625	54093.7	77268.2	106036	110745	124149	130601	150823
COFFEE 1.5	IND_1p5C_PBIO	World	Production|Industry|Chemicals|HVC|Fossil-based FS	kt/yr	284399	336145	324616	340932	353620	350747	382675	398211	391720	405781	447596	480441	536365	547977
COFFEE 1.5	IND_1p5C_PBIO	World	Production|Industry|Chemicals|HVC|CCU FS	kt/yr	0	0	0	0	0	0	283.227	524.737	4856.97	7680.14	8178.55	13176.9	11478.1	28701.2
COFFEE 1.5	IND_1p5C_all	World	Production|Industry|Chemicals|HVC|Bio-based FS	kt/yr	300	322.5	247.5	1990.67	7732.56	13707.3	8937.7	10452.1	11614.8	10256.5	2194.54	4976.69	9400.25	20214.2
COFFEE 1.5	IND_1p5C_all	World	Production|Industry|Chemicals|HVC|Fossil-based FS	kt/yr	284399	336145	324616	343301	370636	393414	422223	443363	451098	490802	537948	583494	642251	661311
COFFEE 1.5	IND_1p5C_all	World	Production|Industry|Chemicals|HVC|CCU FS	kt/yr	0	0	0	0	15.1367	239.598	1020.81	2045.02	7768.81	11922.1	13256.4	15550	15064.3	34432.3

## Sheet: fig3d
model	scenario	region	variable	unit	2010	2015	2020	2025	2030	2035	2040	2045	2050	2060	2070	2080	2090	2100
COFFEE 1.5	IND_1p5C	World	Production|Industry|Chemicals|Ammonia|Hydrogen|Biomass Gasification	EJ/yr	0	0	0	0.139547	0.604703	0.944488	0.835407	0.753351	0.671093	0.701967	0.3942	0.15768	0	0.23652
COFFEE 1.5	IND_1p5C	World	Production|Industry|Chemicals|Ammonia|Hydrogen|Biomass Gasification w/CCS	EJ/yr	0	0	0	0	0.711804	1.59293	2.62238	3.71937	4.49134	5.52421	6.11114	6.76385	7.12282	7.40039
COFFEE 1.5	IND_1p5C	World	Production|Industry|Chemicals|Ammonia|Hydrogen|Coal Gasification	EJ/yr	0.867487	2.06275	2.53148	1.93814	0	0.0613526	0.160077	0.343842	0.706021	1.27867	1.35676	1.40829	1.46028	1.52735
COFFEE 1.5	IND_1p5C	World	Production|Industry|Chemicals|Ammonia|Hydrogen|Coal Gasification w/CCS	EJ/yr	0	0	0	0	0.0225409	0.0207607	0	0	0	0.0314704	0.292535	0.493812	0.891616	1.13083
COFFEE 1.5	IND_1p5C	World	Production|Industry|Chemicals|Ammonia|Hydrogen|Electrolysis	EJ/yr	0	0	0	0.00639843	0.1891	0.418659	0.385711	0.365388	0.322527	0.3942	0.435353	0.0486127	0	0.178483
COFFEE 1.5	IND_1p5C	World	Production|Industry|Chemicals|Ammonia|Hydrogen|Partial Oil Oxidation	EJ/yr	0.110891	0.114033	0.145473	0.210821	0	0.0767886	0.160672	0.237425	0.211214	0.110168	0	0	0	0
COFFEE 1.5	IND_1p5C	World	Production|Industry|Chemicals|Ammonia|Hydrogen|Steam Methane Reforming	EJ/yr	2.60921	2.12748	1.98145	2.92985	3.89858	2.902	2.32308	1.60542	1.07882	0.259677	0.551603	0.739335	0.944362	1.24617
COFFEE 1.5	IND_1p5C	World	Production|Industry|Chemicals|Ammonia|Hydrogen|Steam Methane Reforming (bio)	EJ/yr	0	0	0	0	0	0	0	0	0	0	0	0	0	0
COFFEE 1.5	IND_1p5C	World	Production|Industry|Chemicals|Ammonia|Hydrogen|Steam Methane Reforming w/CCS	EJ/yr	0	0	0	0	0.327035	0.212694	0.172213	0.0466316	0	0	0.0821744	0.638547	0.962219	0.958306
COFFEE 1.5	IND_1p5C_MNEToff	World	Production|Industry|Chemicals|Ammonia|Hydrogen|Biomass Gasification	EJ/yr	0	0	0	0.139547	0.604703	0.956906	0.883649	0.733364	0.671292	0.707127	0.3942	0.15768	0.124429	0.360949
COFFEE 1.5	IND_1p5C_MNEToff	World	Production|Industry|Chemicals|Ammonia|Hydrogen|Biomass Gasification w/CCS	EJ/yr	0	0	0	0	0.711804	1.56701	2.56827	3.70251	4.51246	5.52421	6.11114	6.76385	7.12109	7.39866
COFFEE 1.5	IND_1p5C_MNEToff	World	Production|Industry|Chemicals|Ammonia|Hydrogen|Coal Gasification	EJ/yr	0.867487	2.06275	2.53148	1.91372	0	0.0613526	0.161714	0.381205	0.648466	1.27924	1.36095	1.40565	1.45976	1.53608
COFFEE 1.5	IND_1p5C_MNEToff	World	Production|Industry|Chemicals|Ammonia|Hydrogen|Coal Gasification w/CCS	EJ/yr	0	0	0	0	0.0368576	0.0271388	0.013174	0.013174	0	0.0257379	0.250664	0.502383	0.740603	0.974102
COFFEE 1.5	IND_1p5C_MNEToff	World	Production|Industry|Chemicals|Ammonia|Hydrogen|Electrolysis	EJ/yr	0	0	0	0.010336	0.189653	0.432867	0.431189	0.451825	0.364236	0.3942	0.47304	0.0322899	0	0.371261
COFFEE 1.5	IND_1p5C_MNEToff	World	Production|Industry|Chemicals|Ammonia|Hydrogen|Partial Oil Oxidation	EJ/yr	0.110891	0.114033	0.145473	0.179285	0	0.0767886	0.146868	0.226961	0.268056	0.110168	0	0	0	0
COFFEE 1.5	IND_1p5C_MNEToff	World	Production|Industry|Chemicals|Ammonia|Hydrogen|Steam Methane Reforming	EJ/yr	2.60921	2.12748	1.98145	2.98186	3.89802	2.90144	2.31236	1.54118	1.01666	0.259677	0.551603	0.742668	0.980539	1.28225
COFFEE 1.5	IND_1p5C_MNEToff	World	Production|Industry|Chemicals|Ammonia|Hydrogen|Steam Methane Reforming (bio)	EJ/yr	0	0	0	0	0	0	0	0	0	0	0	0	0	0
COFFEE 1.5	IND_1p5C_MNEToff	World	Production|Industry|Chemicals|Ammonia|Hydrogen|Steam Methane Reforming w/CCS	EJ/yr	0	0	0	0	0.312718	0.206168	0.142318	0.021211	0	0	0.0821744	0.645601	0.954884	0.754754
COFFEE 1.5	IND_1p5C_PBIO	World	Production|Industry|Chemicals|Ammonia|Hydrogen|Biomass Gasification	EJ/yr	0	0	0	0.129339	0.651247	0.87466	0.304323	0	0	0	0	0	0	0
COFFEE 1.5	IND_1p5C_PBIO	World	Production|Industry|Chemicals|Ammonia|Hydrogen|Biomass Gasification w/CCS	EJ/yr	0	0	0	0	0.711775	1.60405	2.63744	3.67396	4.25107	3.83263	4.74054	5.16596	4.44133	2.25769
COFFEE 1.5	IND_1p5C_PBIO	World	Production|Industry|Chemicals|Ammonia|Hydrogen|Coal Gasification	EJ/yr	0.867487	2.06275	2.53148	1.89908	0.00839615	0.0636101	0.0609859	0.207494	0.416652	0.803758	0.917309	0.877601	0.796263	1.27071
COFFEE 1.5	IND_1p5C_PBIO	World	Production|Industry|Chemicals|Ammonia|Hydrogen|Coal Gasification w/CCS	EJ/yr	0	0	0	0	0.104336	0.0631347	0.0720989	0.109153	0.454224	1.66465	2.31243	2.686	3.78045	3.22577
COFFEE 1.5	IND_1p5C_PBIO	World	Production|Industry|Chemicals|Ammonia|Hydrogen|Electrolysis	EJ/yr	0	0	0	0.0187115	0.274302	0.506367	0.928017	0.766492	0.573352	1.03618	0.473057	0.443376	0.923886	4.14564
COFFEE 1.5	IND_1p5C_PBIO	World	Production|Industry|Chemicals|Ammonia|Hydrogen|Partial Oil Oxidation	EJ/yr	0.110891	0.114033	0.145473	0.145646	0	0.0985751	0.331856	0.669869	0.85388	0.728183	0.715571	0.822199	0.863532	0.266186
COFFEE 1.5	IND_1p5C_PBIO	World	Production|Industry|Chemicals|Ammonia|Hydrogen|Steam Methane Reforming	EJ/yr	2.60921	2.12748	1.98145	3.03197	3.79077	2.67952	1.99785	1.18248	0.620123	0	0	0.254983	0.573628	0.990788
COFFEE 1.5	IND_1p5C_PBIO	World	Production|Industry|Chemicals|Ammonia|Hydrogen|Steam Methane Reforming (bio)	EJ/yr	0	0	0	0	0	0	0	0	0	0	0	0	0	0
COFFEE 1.5	IND_1p5C_PBIO	World	Production|Industry|Chemicals|Ammonia|Hydrogen|Steam Methane Reforming w/CCS	EJ/yr	0	0	0	0	0.213277	0.339756	0.326967	0.462002	0.311741	0.235098	0.0648601	0	0.00221116	0.521625
COFFEE 1.5	IND_1p5C_all	World	Production|Industry|Chemicals|Ammonia|Hydrogen|Biomass Gasification	EJ/yr	0	0	0	0.100707	0.711114	1.00568	0.366714	0.0652647	0	0	0	0	0	0
COFFEE 1.5	IND_1p5C_all	World	Production|Industry|Chemicals|Ammonia|Hydrogen|Biomass Gasification w/CCS	EJ/yr	0	0	0	0	0.651218	1.09929	1.63379	2.33122	3.03823	2.97096	4.97719	5.59091	5.46806	3.48802
COFFEE 1.5	IND_1p5C_all	World	Production|Industry|Chemicals|Ammonia|Hydrogen|Coal Gasification	EJ/yr	0.867487	2.06275	2.53148	1.84048	0	0.0573667	0.0437465	0.464073	0.50272	0.826637	1.14839	1.05725	0.951584	1.48531
COFFEE 1.5	IND_1p5C_all	World	Production|Industry|Chemicals|Ammonia|Hydrogen|Coal Gasification w/CCS	EJ/yr	0	0	0	0	0	0	0	0	0	0	1.4008	1.83418	2.12491	0.946503
COFFEE 1.5	IND_1p5C_all	World	Production|Industry|Chemicals|Ammonia|Hydrogen|Electrolysis	EJ/yr	0	0	0	0.0194574	0.333581	0.974104	1.67601	2.21229	1.98681	3.0832	1.10153	0.796675	1.02766	4.8589
COFFEE 1.5	IND_1p5C_all	World	Production|Industry|Chemicals|Ammonia|Hydrogen|Partial Oil Oxidation	EJ/yr	0.110891	0.114033	0.145473	0.113952	0.0118453	0.183964	0	0.366999	0.474286	0.186412	0.400848	0.616368	0.730323	0.268061
COFFEE 1.5	IND_1p5C_all	World	Production|Industry|Chemicals|Ammonia|Hydrogen|Steam Methane Reforming	EJ/yr	2.60921	2.12748	1.98145	3.15015	4.04634	2.8363	2.63417	1.16918	1.10076	1.10993	0.166489	0.35474	0.769282	1.00763
COFFEE 1.5	IND_1p5C_all	World	Production|Industry|Chemicals|Ammonia|Hydrogen|Steam Methane Reforming (bio)	EJ/yr	0	0	0	0	0	0	0	0	0	0	0	0	0	0
COFFEE 1.5	IND_1p5C_all	World	Production|Industry|Chemicals|Ammonia|Hydrogen|Steam Methane Reforming w/CCS	EJ/yr	0	0	0	0	0	0.0736528	0.304322	0.462002	0.377848	0.123413	0.0285145	0	0.30948	0.624283
COFFEE 1.5	IND_1p5C_gCCS	World	Production|Industry|Chemicals|Ammonia|Hydrogen|Biomass Gasification	EJ/yr	0	0	0	0.129021	0.711804	1.16122	1.00449	0.689118	0.549909	0.68985	0.584538	0.348018	0.57533	0.923437
COFFEE 1.5	IND_1p5C_gCCS	World	Production|Industry|Chemicals|Ammonia|Hydrogen|Biomass Gasification w/CCS	EJ/yr	0	0	0	0	0.683808	1.25816	1.85504	2.6309	3.54943	5.37065	6.07693	6.7493	7.101	7.37745
COFFEE 1.5	IND_1p5C_gCCS	World	Production|Industry|Chemicals|Ammonia|Hydrogen|Coal Gasification	EJ/yr	0.867487	2.06275	2.53148	1.90795	0	0.0386435	0.201039	0.38628	0.775769	1.1787	1.35317	1.44438	1.44066	1.41738
COFFEE 1.5	IND_1p5C_gCCS	World	Production|Industry|Chemicals|Ammonia|Hydrogen|Coal Gasification w/CCS	EJ/yr	0	0	0	0	0	0	0	0	0	0	0.035982	0.135687	0.137204	0
COFFEE 1.5	IND_1p5C_gCCS	World	Production|Industry|Chemicals|Ammonia|Hydrogen|Electrolysis	EJ/yr	0	0	0	0.00639843	0.294062	0.604022	1.14873	1.53339	1.44978	0.421728	0.47304	0.47304	0.438937	0.523672
COFFEE 1.5	IND_1p5C_gCCS	World	Production|Industry|Chemicals|Ammonia|Hydrogen|Partial Oil Oxidation	EJ/yr	0.110891	0.114033	0.145473	0.0666046	0	0.124668	0.259408	0.273864	0.166268	0.07884	0	0	0	0
COFFEE 1.5	IND_1p5C_gCCS	World	Production|Industry|Chemicals|Ammonia|Hydrogen|Steam Methane Reforming	EJ/yr	2.60921	2.12748	1.98145	3.11478	4.06443	3.04296	2.1897	1.53624	0.989043	0.539376	0.617931	0.769454	1.2082	1.78267
COFFEE 1.5	IND_1p5C_gCCS	World	Production|Industry|Chemicals|Ammonia|Hydrogen|Steam Methane Reforming (bio)	EJ/yr	0	0	0	0	0	0	0	0	0	0	0	0	0	0
COFFEE 1.5	IND_1p5C_gCCS	World	Production|Industry|Chemicals|Ammonia|Hydrogen|Steam Methane Reforming w/CCS	EJ/yr	0	0	0	0	0	0	0	0.021211	0	0.021211	0.0821744	0.330241	0.479977	0.653452
COFFEE 1.5	NPi	World	Production|Industry|Chemicals|Ammonia|Hydrogen|Biomass Gasification	EJ/yr	0	0	0	0	0	0	0	0	0	0	0	0	0	0.23652
COFFEE 1.5	NPi	World	Production|Industry|Chemicals|Ammonia|Hydrogen|Biomass Gasification w/CCS	EJ/yr	0	0	0	0	0	0	0	0	0	0	0	0	0	0
COFFEE 1.5	NPi	World	Production|Industry|Chemicals|Ammonia|Hydrogen|Coal Gasification	EJ/yr	0.867487	2.06275	2.53148	3.41601	3.58972	4.42421	4.42864	4.26104	4.19361	4.2108	4.45471	4.8858	5.8156	6.81907
COFFEE 1.5	NPi	World	Production|Industry|Chemicals|Ammonia|Hydrogen|Coal Gasification w/CCS	EJ/yr	0	0	0	0	0	0	0	0	0	0	0	0	0	0
COFFEE 1.5	NPi	World	Production|Industry|Chemicals|Ammonia|Hydrogen|Electrolysis	EJ/yr	0	0	0	0	0	0.0114646	0.0105601	0	0	0	0	0	0.151453	0.239771
COFFEE 1.5	NPi	World	Production|Industry|Chemicals|Ammonia|Hydrogen|Partial Oil Oxidation	EJ/yr	0.110891	0.114033	0.145473	0.106288	0.0385303	0	0	0	0	0.063072	0.126144	0.15768	0.15768	0.15768
COFFEE 1.5	NPi	World	Production|Industry|Chemicals|Ammonia|Hydrogen|Steam Methane Reforming	EJ/yr	2.60921	2.12748	1.98145	1.70245	2.12551	1.794	2.2192	2.80996	3.28658	4.02648	4.64291	5.20664	5.25657	5.22502
COFFEE 1.5	NPi	World	Production|Industry|Chemicals|Ammonia|Hydrogen|Steam Methane Reforming (bio)	EJ/yr	0	0	0	0	0	0	0	0	0	0	0	0	0	0
COFFEE 1.5	NPi	World	Production|Industry|Chemicals|Ammonia|Hydrogen|Steam Methane Reforming w/CCS	EJ/yr	0	0	0	0	0	0	0	0	0	0	0	0	0	0

## Sheet: fig3e
model	scenario	region	variable	unit	2010	2015	2020	2025	2030	2035	2040	2045	2050	2060	2070	2080	2090	2100
COFFEE 1.5	IND_1p5C	World	Production|Industry|Chemicals|Methanol|Bio|Biomass Gasification	kt/yr	0	0	0	0	750	3500	7500	13750	13750	9392.79	0	0	0	0
COFFEE 1.5	IND_1p5C	World	Production|Industry|Chemicals|Methanol|Bio|Biomass Gasification w/CCS	kt/yr	0	0	0	0	750	6905	24715	59930	90686.6	94359	63114	22500	22500	78103.8
COFFEE 1.5	IND_1p5C	World	Production|Industry|Chemicals|Methanol|Bio|Steam Methane Reforming (bio)	kt/yr	0	0	0	0	0	0	0	0	0	0	0	0	0	0
COFFEE 1.5	IND_1p5C	World	Production|Industry|Chemicals|Methanol|Carbon Dioxide Hydrogenation	kt/yr	0	0	0	0	1000	6500	20350.9	47413.1	89519.1	174760	247893	304785	305003	301538
COFFEE 1.5	IND_1p5C	World	Production|Industry|Chemicals|Methanol|Coal Gasification	kt/yr	17504.5	22542.4	42307.6	26504	0	0	0	0	0	0	0	0	0	0
COFFEE 1.5	IND_1p5C	World	Production|Industry|Chemicals|Methanol|Coal Gasification w/CCS	kt/yr	0	0	0	0	0	0	0	0	0	0	0	0	0	0
COFFEE 1.5	IND_1p5C	World	Production|Industry|Chemicals|Methanol|Steam Methane Reforming	kt/yr	27417.8	24554.9	19026.4	40682.5	29101.8	16077.2	0	0	0	0	0	0	0	5066.39
COFFEE 1.5	IND_1p5C	World	Production|Industry|Chemicals|Methanol|Steam Methane Reforming w/CCS	kt/yr	0	0	0	0	22016.5	46919.7	47118.5	18450	6865.29	466.316	1743.66	1466.92	18393.7	45202.3
COFFEE 1.5	IND_1p5C_MNEToff	World	Production|Industry|Chemicals|Methanol|Bio|Biomass Gasification	kt/yr	0	0	0	0	500	500	500	0	0	0	0	0	0	0
COFFEE 1.5	IND_1p5C_MNEToff	World	Production|Industry|Chemicals|Methanol|Bio|Biomass Gasification w/CCS	kt/yr	0	0	0	0	750	4878.15	14378.1	25878.2	38992.3	31428.2	18614.1	1068.64	3939.36	11439.4
COFFEE 1.5	IND_1p5C_MNEToff	World	Production|Industry|Chemicals|Methanol|Bio|Steam Methane Reforming (bio)	kt/yr	0	0	0	0	0	0	0	0	0	0	0	0	0	0
COFFEE 1.5	IND_1p5C_MNEToff	World	Production|Industry|Chemicals|Methanol|Carbon Dioxide Hydrogenation	kt/yr	0	0	0	0	1000	6500	20351.9	47951.3	94533.2	192010	267429	307902	294649	299285
COFFEE 1.5	IND_1p5C_MNEToff	World	Production|Industry|Chemicals|Methanol|Coal Gasification	kt/yr	17504.5	22542.4	42307.6	26504	0	0	0	0	0	0	0	0	0	0
COFFEE 1.5	IND_1p5C_MNEToff	World	Production|Industry|Chemicals|Methanol|Coal Gasification w/CCS	kt/yr	0	0	0	0	0	0	0	0	0	0	0	0	0	5817.82
COFFEE 1.5	IND_1p5C_MNEToff	World	Production|Industry|Chemicals|Methanol|Steam Methane Reforming	kt/yr	27417.8	24554.9	19026.4	40682.5	28517.8	17774.2	0	0	0	0	0	0	0	33063.8
COFFEE 1.5	IND_1p5C_MNEToff	World	Production|Industry|Chemicals|Methanol|Steam Methane Reforming w/CCS	kt/yr	0	0	0	0	22005.4	45361.1	49666.6	18988.3	8449.87	570.631	3144.96	17548.6	32105.1	45177
COFFEE 1.5	IND_1p5C_PBIO	World	Production|Industry|Chemicals|Methanol|Bio|Biomass Gasification	kt/yr	0	0	0	0	1086.96	4086.96	0	0	0	0	0	0	0	0
COFFEE 1.5	IND_1p5C_PBIO	World	Production|Industry|Chemicals|Methanol|Bio|Biomass Gasification w/CCS	kt/yr	0	0	0	0	1000	7905	13155	17599.6	7225.08	0	0	0	0	7964.79
COFFEE 1.5	IND_1p5C_PBIO	World	Production|Industry|Chemicals|Methanol|Bio|Steam Methane Reforming (bio)	kt/yr	0	0	0	0	0	0	0	0	0	0	0	0	0	0
COFFEE 1.5	IND_1p5C_PBIO	World	Production|Industry|Chemicals|Methanol|Carbon Dioxide Hydrogenation	kt/yr	0	0	0	0	1000	6500	18978.1	49663.3	85099.9	103374	111056	137984	114984	239139
COFFEE 1.5	IND_1p5C_PBIO	World	Production|Industry|Chemicals|Methanol|Coal Gasification	kt/yr	17504.5	22542.4	42307.6	27351.9	0	0	0	0	0	0	0	0	0	0
COFFEE 1.5	IND_1p5C_PBIO	World	Production|Industry|Chemicals|Methanol|Coal Gasification w/CCS	kt/yr	0	0	0	0	0	0	1154.59	794.013	794.013	0	0	0	2339.51	45000
COFFEE 1.5	IND_1p5C_PBIO	World	Production|Industry|Chemicals|Methanol|Steam Methane Reforming	kt/yr	27417.8	24554.9	19026.4	37296.8	28637.6	5067.6	0	0	0	0	0	0	0	0
COFFEE 1.5	IND_1p5C_PBIO	World	Production|Industry|Chemicals|Methanol|Steam Methane Reforming w/CCS	kt/yr	0	0	0	0	21112.9	56649	37314.6	13665.3	2443.85	630.657	2178	6002.13	40338.9	45000
COFFEE 1.5	IND_1p5C_all	World	Production|Industry|Chemicals|Methanol|Bio|Biomass Gasification	kt/yr	0	0	0	0	1086.96	5048.44	0	0	0	0	0	0	0	0
COFFEE 1.5	IND_1p5C_all	World	Production|Industry|Chemicals|Methanol|Bio|Biomass Gasification w/CCS	kt/yr	0	0	0	0	1000	7905	0	0	0	0	0	0	0	0
COFFEE 1.5	IND_1p5C_all	World	Production|Industry|Chemicals|Methanol|Bio|Steam Methane Reforming (bio)	kt/yr	0	0	0	0	0	0	0	0	0	0	0	0	0	0
COFFEE 1.5	IND_1p5C_all	World	Production|Industry|Chemicals|Methanol|Carbon Dioxide Hydrogenation	kt/yr	0	0	0	0	1000	6500	20992.4	49837.2	94328	122558	137788	154695	141524	280052
COFFEE 1.5	IND_1p5C_all	World	Production|Industry|Chemicals|Methanol|Coal Gasification	kt/yr	17504.5	22542.4	42307.6	33284.2	0	0	0	0	0	0	0	0	0	0
COFFEE 1.5	IND_1p5C_all	World	Production|Industry|Chemicals|Methanol|Coal Gasification w/CCS	kt/yr	0	0	0	0	0	0	0	0	0	0	11116.8	15264.5	35281.2	45000
COFFEE 1.5	IND_1p5C_all	World	Production|Industry|Chemicals|Methanol|Steam Methane Reforming	kt/yr	27417.8	24554.9	19026.4	31364.5	44047.5	9585.76	2525.49	0	0	0	0	0	0	36166
COFFEE 1.5	IND_1p5C_all	World	Production|Industry|Chemicals|Methanol|Steam Methane Reforming w/CCS	kt/yr	0	0	0	0	1463.34	42176.6	39818.6	21536.2	8480.87	10301.5	36120.7	45523	48469.6	45000
COFFEE 1.5	IND_1p5C_gCCS	World	Production|Industry|Chemicals|Methanol|Bio|Biomass Gasification	kt/yr	0	0	0	0	750	4250	16250	38750	65250	17125	0	0	0	0
COFFEE 1.5	IND_1p5C_gCCS	World	Production|Industry|Chemicals|Methanol|Bio|Biomass Gasification w/CCS	kt/yr	0	0	0	0	500	7155	24965	62430	118800	115098	75227.5	7500	30000	77787.2
COFFEE 1.5	IND_1p5C_gCCS	World	Production|Industry|Chemicals|Methanol|Bio|Steam Methane Reforming (bio)	kt/yr	0	0	0	0	0	0	0	0	0	0	0	0	0	0
COFFEE 1.5	IND_1p5C_gCCS	World	Production|Industry|Chemicals|Methanol|Carbon Dioxide Hydrogenation	kt/yr	0	0	0	0	1000	4500	19597	43631.3	65469.9	91368	177303	226873	236507	226391
COFFEE 1.5	IND_1p5C_gCCS	World	Production|Industry|Chemicals|Methanol|Coal Gasification	kt/yr	17504.5	22542.4	42307.6	25610.5	0	0	0	0	0	0	0	0	0	0
COFFEE 1.5	IND_1p5C_gCCS	World	Production|Industry|Chemicals|Methanol|Coal Gasification w/CCS	kt/yr	0	0	0	0	0	0	0	0	0	0	0	0	0	0
COFFEE 1.5	IND_1p5C_gCCS	World	Production|Industry|Chemicals|Methanol|Steam Methane Reforming	kt/yr	27417.8	24554.9	19026.4	39204.9	46952.3	33499.1	6562.81	0	0	0	0	0	0	0
COFFEE 1.5	IND_1p5C_gCCS	World	Production|Industry|Chemicals|Methanol|Steam Methane Reforming w/CCS	kt/yr	0	0	0	0	0	22016.7	25963.5	13324.9	586.075	0	0	0	457.497	30000
COFFEE 1.5	NPi	World	Production|Industry|Chemicals|Methanol|Bio|Biomass Gasification	kt/yr	0	0	0	0	0	0	0	0	0	0	0	0	0	0
COFFEE 1.5	NPi	World	Production|Industry|Chemicals|Methanol|Bio|Biomass Gasification w/CCS	kt/yr	0	0	0	0	0	0	0	0	0	0	0	0	0	0
COFFEE 1.5	NPi	World	Production|Industry|Chemicals|Methanol|Bio|Steam Methane Reforming (bio)	kt/yr	0	0	0	0	0	0	0	0	0	0	0	0	0	0
COFFEE 1.5	NPi	World	Production|Industry|Chemicals|Methanol|Carbon Dioxide Hydrogenation	kt/yr	0	0	0	0	0	0	0	0	0	0	0	0	0	0
COFFEE 1.5	NPi	World	Production|Industry|Chemicals|Methanol|Coal Gasification	kt/yr	17504.5	22542.4	42307.6	44402.4	43769.2	28748.8	15651.9	19120.8	16188.1	29152	34832.7	39549	41731.4	46336.6
COFFEE 1.5	NPi	World	Production|Industry|Chemicals|Methanol|Coal Gasification w/CCS	kt/yr	0	0	0	0	0	0	0	0	0	0	0	0	0	0
COFFEE 1.5	NPi	World	Production|Industry|Chemicals|Methanol|Steam Methane Reforming	kt/yr	27417.8	24554.9	19026.4	21329.7	25318.3	31932.4	38487.8	39993.1	38588.6	30636.8	31077.6	46821.3	82721.4	133600
COFFEE 1.5	NPi	World	Production|Industry|Chemicals|Methanol|Steam Methane Reforming w/CCS	kt/yr	0	0	0	0	0	0	0	0	0	0	0	0	0	0

## Sheet: fig4
model	scenario	region	variable	unit	2010	2015	2020	2025	2030	2035	2040	2045	2050	2060	2070	2080	2090	2100
COFFEE 1.5	IND_1p5C	World	Emissions|CO2|Industry|Energy BCCS|Chemicals	MtCO2/yr	0	0	0	0	0	0	0	0	0	0	0	0	0	0
COFFEE 1.5	IND_1p5C	World	Emissions|CO2|Industry|Energy FCCS|Chemicals	MtCO2/yr	0	0	0	0	0	0	0	0	0	0	0	0	0	0
COFFEE 1.5	IND_1p5C	World	Emissions|CO2|Industry|Energy emissions|Chemicals	MtCO2/yr	575.913	677.928	693.017	741.025	719.501	656.529	600.439	524.857	447.964	494.155	508.999	562.748	637.265	482.346
COFFEE 1.5	IND_1p5C	World	Emissions|CO2|Industry|MNET|Chemicals	MtCO2/yr	0	0	0	-0.686332	-50.4967	-98.7957	-273.4	-420.73	-465.216	-351.443	-230.483	-223.792	-225.041	-351.668
COFFEE 1.5	IND_1p5C	World	Emissions|CO2|Industry|Process emissions|Chemicals	MtCO2/yr	572.659	770.218	855.287	768.825	374.249	284.435	222.857	160.063	144.321	173.579	220.247	217.48	227.519	205.369
COFFEE 1.5	IND_1p5C_MNEToff	World	Emissions|CO2|Industry|Energy BCCS|Chemicals	MtCO2/yr	0	0	0	0	0	0	0	0	0	0	0	0	0	0
COFFEE 1.5	IND_1p5C_MNEToff	World	Emissions|CO2|Industry|Energy FCCS|Chemicals	MtCO2/yr	0	0	0	0	0	0	0	0	0	0	0	0	0	0
COFFEE 1.5	IND_1p5C_MNEToff	World	Emissions|CO2|Industry|Energy emissions|Chemicals	MtCO2/yr	575.913	677.928	693.017	741.251	722.979	667.582	624.077	540.869	469.149	509.418	509.751	527.954	577.035	426.369
COFFEE 1.5	IND_1p5C_MNEToff	World	Emissions|CO2|Industry|MNET|Chemicals	MtCO2/yr	0	0	0	0	0	0	0	0	0	0	0	0	0	0
COFFEE 1.5	IND_1p5C_MNEToff	World	Emissions|CO2|Industry|Process emissions|Chemicals	MtCO2/yr	572.659	770.218	855.287	765.465	385.574	314.269	253.39	218.675	205.454	235.301	238.954	236.991	234.192	252.81
COFFEE 1.5	IND_1p5C_PBIO	World	Emissions|CO2|Industry|Energy BCCS|Chemicals	MtCO2/yr	0	0	0	0	0	0	0	0	0	0	0	0	0	0
COFFEE 1.5	IND_1p5C_PBIO	World	Emissions|CO2|Industry|Energy FCCS|Chemicals	MtCO2/yr	0	0	0	0	0	0	0	0	0	0	0	0	0	0
COFFEE 1.5	IND_1p5C_PBIO	World	Emissions|CO2|Industry|Energy emissions|Chemicals	MtCO2/yr	575.913	677.928	693.017	758.747	667.476	633.262	655.257	717.665	650.11	600.649	643.216	744.183	818.513	563.351
COFFEE 1.5	IND_1p5C_PBIO	World	Emissions|CO2|Industry|MNET|Chemicals	MtCO2/yr	0	0	0	0.262402	-52.2033	-121.127	-124.115	-146.425	-200.66	-292.088	-327.016	-363.674	-374.043	-404.663
COFFEE 1.5	IND_1p5C_PBIO	World	Emissions|CO2|Industry|Process emissions|Chemicals	MtCO2/yr	572.659	770.218	855.287	770.348	365.196	259.166	217.967	198.097	181.26	176.875	185.169	184.187	186.862	192.748
COFFEE 1.5	IND_1p5C_all	World	Emissions|CO2|Industry|Energy BCCS|Chemicals	MtCO2/yr	0	0	0	0	0	0	0	0	0	0	0	0	0	0
COFFEE 1.5	IND_1p5C_all	World	Emissions|CO2|Industry|Energy FCCS|Chemicals	MtCO2/yr	0	0	0	0	0	0	0	0	0	0	0	0	0	0
COFFEE 1.5	IND_1p5C_all	World	Emissions|CO2|Industry|Energy emissions|Chemicals	MtCO2/yr	575.913	677.928	693.017	759.818	674.1	602.25	627.439	581.731	532.596	610.712	600.322	825.852	909.941	724.573
COFFEE 1.5	IND_1p5C_all	World	Emissions|CO2|Industry|MNET|Chemicals	MtCO2/yr	0	0	0	1.22125e-15	-1.04361e-14	0	8.04912e-16	1.54043e-15	0	0	0	0	0	0
COFFEE 1.5	IND_1p5C_all	World	Emissions|CO2|Industry|Process emissions|Chemicals	MtCO2/yr	572.659	770.218	855.287	771.281	396.274	298.21	236.006	213.58	205.379	195.144	210.928	206.275	205.968	237.069
COFFEE 1.5	IND_1p5C_gCCS	World	Emissions|CO2|Industry|Energy BCCS|Chemicals	MtCO2/yr	0	0	0	0	0	0	0	0	0	0	0	0	0	0
COFFEE 1.5	IND_1p5C_gCCS	World	Emissions|CO2|Industry|Energy FCCS|Chemicals	MtCO2/yr	0	0	0	0	0	0	0	0	0	0	0	0	0	0
COFFEE 1.5	IND_1p5C_gCCS	World	Emissions|CO2|Industry|Energy emissions|Chemicals	MtCO2/yr	575.913	677.928	693.017	752.993	698.146	663.636	562.946	497.8	396.851	425.664	441.817	507.163	559.969	559.415
COFFEE 1.5	IND_1p5C_gCCS	World	Emissions|CO2|Industry|MNET|Chemicals	MtCO2/yr	0	0	0	0.172797	-48.6644	-99.3309	-284.675	-519.908	-707.957	-491.738	-450.391	-386.797	-390.503	-594.171
COFFEE 1.5	IND_1p5C_gCCS	World	Emissions|CO2|Industry|Process emissions|Chemicals	MtCO2/yr	572.659	770.218	855.287	761.775	392.393	300.132	210.02	139.831	109.024	153.992	175.126	180.27	194.343	179.713
COFFEE 1.5	NPi	World	Emissions|CO2|Industry|Energy BCCS|Chemicals	MtCO2/yr	0	0	0	0	0	0	0	0	0	0	0	0	0	0
COFFEE 1.5	NPi	World	Emissions|CO2|Industry|Energy FCCS|Chemicals	MtCO2/yr	0	0	0	0	0	0	0	0	0	0	0	0	0	0
COFFEE 1.5	NPi	World	Emissions|CO2|Industry|Energy emissions|Chemicals	MtCO2/yr	575.913	677.928	693.017	751.935	808.242	843.164	882.279	938.656	985.849	1050.4	1013.08	995.017	1086.86	1086.57
COFFEE 1.5	NPi	World	Emissions|CO2|Industry|MNET|Chemicals	MtCO2/yr	0	0	0	-0.249053	-0.231448	1.1736	-6.62692	-8.50703	0.327407	-26.228	-90.1072	-152.52	-195.574	-237.267
COFFEE 1.5	NPi	World	Emissions|CO2|Industry|Process emissions|Chemicals	MtCO2/yr	572.659	770.218	855.287	960.247	1022.96	1088.14	1074.87	1097.58	1108.46	1188.61	1272.43	1377.25	1543.8	1711.4
COFFEE 1.5	IND_1p5C	World	Emissions|CO2|Industry|Chemicals|Net emissions	MtCO2/yr	1148.57	1448.15	1548.3	1509.16	947.972	588.605	106.454	-411.146	-730.757	-686.314	-493.012	-387.909	-349.845	-825.081
COFFEE 1.5	IND_1p5C_MNEToff	World	Emissions|CO2|Industry|Chemicals|Net emissions	MtCO2/yr	1148.57	1448.15	1548.3	1506.72	1012.45	737.145	462.555	172.311	-51.4214	-93.3955	-133.545	-141.864	-146.365	-369.875
COFFEE 1.5	IND_1p5C_gCCS	World	Emissions|CO2|Industry|Chemicals|Net emissions	MtCO2/yr	1148.57	1448.15	1548.3	1514.94	947.104	656.054	148.336	-413.817	-1000.09	-946.12	-852.951	-620.56	-650.622	-1031.23
COFFEE 1.5	IND_1p5C_PBIO	World	Emissions|CO2|Industry|Chemicals|Net emissions	MtCO2/yr	1148.57	1448.15	1548.3	1529.36	878.907	517.484	348.453	242.095	42.3802	-44.9814	-168.579	-171.949	-28.6964	-36.7562
COFFEE 1.5	IND_1p5C_all	World	Emissions|CO2|Industry|Chemicals|Net emissions	MtCO2/yr	1148.57	1448.15	1548.3	1531.1	977.572	703.951	631.281	489.348	340.259	400.208	66.096	183.05	257.269	382.714
COFFEE 1.5	NPi	World	Emissions|CO2|Industry|Chemicals|Net emissions	MtCO2/yr	1148.57	1448.15	1548.3	1711.93	1830.97	1932.48	1950.52	2027.73	2094.64	2212.78	2195.41	2219.75	2435.09	2560.7
COFFEE 1.5	NPi	World	Emissions|CO2|Industry|Industrial process CCS|Chemicals|Fossil	MtCO2/yr	0	0	0	0	0	0	0	0	0	0	0	0	0	0
COFFEE 1.5	NPi	World	Emissions|CO2|Industry|Industrial process CCS|Chemicals|Bio	MtCO2/yr	0	0	0	0	0	0	0	0	0	0	0	0	0	0
COFFEE 1.5	IND_1p5C_all	World	Emissions|CO2|Industry|Industrial process CCS|Chemicals|Fossil	MtCO2/yr	0	0	0	0	0	13.1662	43.2447	60.6361	49.4618	16.8506	213.988	278.551	382.269	260.713
COFFEE 1.5	IND_1p5C_all	World	Emissions|CO2|Industry|Industrial process CCS|Chemicals|Bio	MtCO2/yr	0	0	0	0	-92.8022	-196.509	-232.163	-305.964	-397.717	-405.647	-745.155	-849.077	-858.641	-578.928
COFFEE 1.5	IND_1p5C_PBIO	World	Emissions|CO2|Industry|Industrial process CCS|Chemicals|Fossil	MtCO2/yr	0	0	0	0	45.3195	63.7512	60.6225	81.9654	106.006	262.917	335.967	383.013	562.141	644.334
COFFEE 1.5	IND_1p5C_PBIO	World	Emissions|CO2|Industry|Industrial process CCS|Chemicals|Bio	MtCO2/yr	0	0	0	0	-101.561	-253.817	-400.656	-527.243	-588.329	-530.418	-669.949	-736.645	-660.027	-388.191
COFFEE 1.5	IND_1p5C_gCCS	World	Emissions|CO2|Industry|Industrial process CCS|Chemicals|Fossil	MtCO2/yr	0	0	0	0	0	0	0	4.28542	0	4.08386	19.8226	63.5935	88.1688	104.18
COFFEE 1.5	IND_1p5C_gCCS	World	Emissions|CO2|Industry|Industrial process CCS|Chemicals|Bio	MtCO2/yr	0	0	0	0	-94.7705	-208.383	-339.956	-531.54	-798.01	-1034.04	-1019.5	-921.196	-1014.43	-1176.18
COFFEE 1.5	IND_1p5C_MNEToff	World	Emissions|CO2|Industry|Industrial process CCS|Chemicals|Fossil	MtCO2/yr	0	0	0	0	47.1948	36.4335	25.1203	5.4536	0	3.90487	48.051	153.907	227.997	245.134
COFFEE 1.5	IND_1p5C_MNEToff	World	Emissions|CO2|Industry|Industrial process CCS|Chemicals|Bio	MtCO2/yr	0	0	0	0	-96.0977	-244.706	-414.913	-587.233	-726.024	-838.114	-882.249	-906.809	-957.593	-1049.05
COFFEE 1.5	IND_1p5C	World	Emissions|CO2|Industry|Industrial process CCS|Chemicals|Fossil	MtCO2/yr	0	0	0	0	46.794	37.1613	29.1209	8.46704	0	5.71166	60.8115	158.096	257.557	327.788
COFFEE 1.5	IND_1p5C	World	Emissions|CO2|Industry|Industrial process CCS|Chemicals|Bio	MtCO2/yr	0	0	0	0	-95.2816	-253.563	-443.441	-675.337	-857.826	-1002.6	-991.776	-944.345	-989.588	-1161.13
